# Supplementary material for: Di-μ-bromido-bis­[(diethyl ether-κO)(2,4,6-tri­methyl­phen­yl)magnesium]: the mesityl Grignard reagent
Source: Acta Crystallogr Sect E Struct Rep Online. 2013 Jun 29;69(Pt 7):m424. doi: 10.1107/S1600536813017108 (PMC3772445; doi:10.1107/S1600536813017108)
Supplement: Supplementary file 1 [file e-69-0m424-sup1.cif]

##############################################################################
#                                                                            #
# This CIF contains the data in a paper accepted for publication in          #
# Acta Crystallographica Section E. It conforms to the requirements of       #
# Notes for Authors for Acta Crystallographica Section E, and has been       #
# peer reviewed under the auspices of the IUCr Commission on Journals.       #
#                                                                            #
# Full details of the Crystallographic Information File format               #
# are given in the paper "The Crystallographic Information File (CIF):       #
# a New Standard Archive File for Crystallography" by S. R. Hall, F. H.      #
# Allen and I. D. Brown [Acta Cryst. (1991), A47, 655-685].                  #
#                                                                            #
# The current version of the core CIF dictionary is obtainable from          #
# ftp://ftp.iucr.org/pub/cif_core.dic.                                       #
#                                                                            #
# Software is freely available for graphical display of the structure(s)     #
# in this CIF. For information consult the CIF software page                 #
# http://www.iucr.org/resources/cif/software.                                #
#                                                                            #
# This file may be used for bona fide research purposes within the           #
# scientific community so long as proper attribution is given to the journal # 
# article from which it was obtained.                                        #
#                                                                            #
##############################################################################
data_I
_audit_creation_method     SHELXL-201
_chemical_name_systematic
;
Di-\m-bromido-bis[(diethyl ether-\k<i>O</i>)(2,4,6-trimethylphenyl)magnesium]
;
_chemical_name_common     ?
_chemical_formula_moiety     'C26 H42 Br2 Mg2 O2'
_chemical_formula_sum     'C26 H42 Br2 Mg2 O2'
_chemical_formula_iupac     '[Mg2 Br2 (C9 H11)2 (C4 H10 O)2]'
_chemical_formula_weight     595.03
_chemical_melting_point     ?
_shelx_space_group_comment
;
The symmetry employed for this shelxl refinement is uniquely defined
by the following loop, which should always be used as a source of
symmetry information in preference to the above space-group names.
They are only intended as comments.
;
_space_group_crystal_system     triclinic
_space_group_name_H-M_alt     'P -1'
_space_group_name_Hall     '-P 1'
loop_
    _space_group_symop_operation_xyz
    'x, y, z'
    '-x, -y, -z'
_cell_length_a     7.8516(6)
_cell_length_b     8.8285(6)
_cell_length_c     12.1356(8)
_cell_angle_alpha     87.285(6)
_cell_angle_beta     82.516(6)
_cell_angle_gamma     65.396(5)
_cell_volume     758.30(10)
_cell_formula_units_Z     1
_cell_measurement_reflns_used     29361
_cell_measurement_theta_min     3.4
_cell_measurement_theta_max     30.1
_cell_measurement_temperature     173(2)
_exptl_crystal_description     plate
_exptl_crystal_colour     colourless
_exptl_crystal_size_max     0.230
_exptl_crystal_size_mid     0.190
_exptl_crystal_size_min     0.130
_exptl_crystal_density_diffrn     1.303
_exptl_crystal_density_meas     ?
_exptl_crystal_density_method     ?
_exptl_crystal_F_000     308
_exptl_absorpt_coefficient_mu     2.732
_exptl_absorpt_correction_type     multi-scan
_exptl_absorpt_process_details     '(X-AREA; Stoe & Cie, 2001)'
_shelx_estimated_absorpt_T_min     0.572
_shelx_estimated_absorpt_T_max     0.718
_exptl_absorpt_correction_T_min     0.572
_exptl_absorpt_correction_T_max     0.718
_exptl_special_details
;
;
_diffrn_ambient_temperature     173(2)
_diffrn_radiation_type     MoK\a
_diffrn_radiation_wavelength     0.71073
_diffrn_measurement_device_type     'Stoe IPDS II two-circle'
_diffrn_measurement_method     \w
_diffrn_detector_area_resol_mean     ?
_diffrn_reflns_number     18010
_diffrn_reflns_av_R_equivalents     0.0484
_diffrn_reflns_theta_min     3.227
_diffrn_reflns_theta_max     29.647
_diffrn_reflns_theta_full     25.000
_diffrn_measured_fraction_theta_max     0.987
_diffrn_measured_fraction_theta_full     0.987
_diffrn_reflns_limit_h_min     -10
_diffrn_reflns_limit_h_max     10
_diffrn_reflns_limit_k_min     -12
_diffrn_reflns_limit_k_max     12
_diffrn_reflns_limit_l_min     -16
_diffrn_reflns_limit_l_max     14
_refine_special_details
;
;
_reflns_number_total     4227
_reflns_number_gt     3839
_reflns_threshold_expression     I>2\s(I)
_refine_ls_structure_factor_coef     Fsqd
_refine_ls_matrix_type     full
_refine_ls_R_factor_all     0.0409
_refine_ls_R_factor_gt     0.0356
_refine_ls_wR_factor_gt     0.0928
_refine_ls_wR_factor_ref     0.0957
_refine_ls_goodness_of_fit_ref     1.057
_refine_ls_restrained_S_all     1.057
_refine_ls_number_reflns     4227
_refine_ls_number_parameters     148
_refine_ls_number_restraints     0
_refine_ls_hydrogen_treatment     constr
_refine_ls_weighting_scheme     calc
_refine_ls_weighting_details
;
 w=1/[\s^2^(Fo^2^)+(0.0555P)^2^+0.1885P]
 where P=(Fo^2^+2Fc^2^)/3
;
_atom_sites_solution_hydrogens     geom
_atom_sites_solution_primary     ?
_atom_sites_solution_secondary     ?
_refine_ls_shift/su_max     0.001
_refine_ls_shift/su_mean     0.000
_refine_diff_density_max     0.702
_refine_diff_density_min     -0.553
_refine_ls_extinction_method     none
_refine_ls_extinction_coef     .
loop_
    _atom_type_symbol
    _atom_type_description
    _atom_type_scat_dispersion_real
    _atom_type_scat_dispersion_imag
    _atom_type_scat_source
    'C' 'C' 0.0033 0.0016
                         'International Tables Vol C Tables 4.2.6.8 and 6.1.1.4'
    'H' 'H' 0.0000 0.0000
                         'International Tables Vol C Tables 4.2.6.8 and 6.1.1.4'
    'Br' 'Br' -0.2901 2.4595
                         'International Tables Vol C Tables 4.2.6.8 and 6.1.1.4'
    'Mg' 'Mg' 0.0486 0.0363
                         'International Tables Vol C Tables 4.2.6.8 and 6.1.1.4'
    'O' 'O' 0.0106 0.0060
                         'International Tables Vol C Tables 4.2.6.8 and 6.1.1.4'
_computing_data_collection     'X-AREA (Stoe & Cie, 2001)'
_computing_cell_refinement     'X-AREA (Stoe & Cie, 2001)'
_computing_data_reduction     'X-AREA (Stoe & Cie, 2001)'
_computing_structure_solution     'SHELXS97 (Sheldrick, 2008)'
_computing_structure_refinement     'SHELXL2012 (Sheldrick, 2012)'
_computing_molecular_graphics     'XP (Sheldrick, 2008)'
_computing_publication_material
                               'PLATON (Spek, 2009) and publCIF (Westrip, 2010)'
loop_
    _atom_site_type_symbol
    _atom_site_label
    _atom_site_fract_x
    _atom_site_fract_y
    _atom_site_fract_z
    _atom_site_U_iso_or_equiv
    _atom_site_adp_type
    _atom_site_calc_flag
    _atom_site_occupancy
    _atom_site_disorder_assembly
    _atom_site_disorder_group
    Br Br1 0.47162(3) 0.70177(2) 0.43643(2) 0.04331(8) Uani d 1 . .
    Mg Mg1 0.56669(9) 0.40755(8) 0.36418(5) 0.03510(14) Uani d 1 . .
    O O1 0.3353(2) 0.4088(2) 0.30685(13) 0.0454(3) Uani d 1 . .
    C C1 0.1452(4) 0.4898(4) 0.3613(2) 0.0646(7) Uani d 1 . .
    H H1A 0.1459 0.5477 0.4290 0.077 Uiso calc 1 . .
    H H1B 0.0966 0.4047 0.3844 0.077 Uiso calc 1 . .
    C C2 0.0172(5) 0.6124(4) 0.2880(3) 0.0745(8) Uani d 1 . .
    H H2A -0.1102 0.6646 0.3281 0.112 Uiso calc 1 . .
    H H2B 0.0139 0.5553 0.2215 0.112 Uiso calc 1 . .
    H H2C 0.0634 0.6981 0.2660 0.112 Uiso calc 1 . .
    C C3 0.3630(4) 0.2712(3) 0.2340(2) 0.0549(6) Uani d 1 . .
    H H3A 0.4537 0.2676 0.1682 0.066 Uiso calc 1 . .
    H H3B 0.2416 0.2902 0.2077 0.066 Uiso calc 1 . .
    C C4 0.4358(4) 0.1090(4) 0.2927(3) 0.0650(7) Uani d 1 . .
    H H4A 0.4529 0.0192 0.2420 0.097 Uiso calc 1 . .
    H H4B 0.3452 0.1118 0.3572 0.097 Uiso calc 1 . .
    H H4C 0.5571 0.0891 0.3177 0.097 Uiso calc 1 . .
    C C11 0.8009(3) 0.2966(3) 0.24069(16) 0.0376(4) Uani d 1 . .
    C C12 0.8019(3) 0.3733(3) 0.13610(18) 0.0435(4) Uani d 1 . .
    C C13 0.9428(4) 0.2965(4) 0.04831(19) 0.0517(5) Uani d 1 . .
    H H13 0.9401 0.3527 -0.0206 0.062 Uiso calc 1 . .
    C C14 1.0863(3) 0.1401(3) 0.0595(2) 0.0509(5) Uani d 1 . .
    C C15 1.0878(3) 0.0633(3) 0.1619(2) 0.0479(5) Uani d 1 . .
    H H15 1.1845 -0.0441 0.1716 0.057 Uiso calc 1 . .
    C C16 0.9509(3) 0.1396(3) 0.25080(18) 0.0404(4) Uani d 1 . .
    C C17 0.6470(4) 0.5430(3) 0.1164(2) 0.0579(6) Uani d 1 . .
    H H17A 0.6757 0.5828 0.0425 0.087 Uiso calc 1 . .
    H H17B 0.6391 0.6219 0.1731 0.087 Uiso calc 1 . .
    H H17C 0.5260 0.5339 0.1207 0.087 Uiso calc 1 . .
    C C18 1.2346(4) 0.0568(5) -0.0371(3) 0.0665(8) Uani d 1 . .
    H H18A 1.3152 0.1171 -0.0534 0.100 Uiso calc 1 . .
    H H18B 1.1729 0.0580 -0.1025 0.100 Uiso calc 1 . .
    H H18C 1.3118 -0.0586 -0.0178 0.100 Uiso calc 1 . .
    C C19 0.9662(4) 0.0501(3) 0.3609(2) 0.0531(5) Uani d 1 . .
    H H19A 0.8588 0.0200 0.3788 0.080 Uiso calc 1 . .
    H H19B 0.9656 0.1233 0.4193 0.080 Uiso calc 1 . .
    H H19C 1.0840 -0.0512 0.3560 0.080 Uiso calc 1 . .
loop_
    _atom_site_aniso_label
    _atom_site_aniso_U_11
    _atom_site_aniso_U_22
    _atom_site_aniso_U_33
    _atom_site_aniso_U_12
    _atom_site_aniso_U_13
    _atom_site_aniso_U_23
    Br1 0.05753(14) 0.03546(11) 0.03474(11) -0.01729(8) -0.00527(8) 0.00114(7)
    Mg1 0.0392(3) 0.0381(3) 0.0299(3) -0.0168(3) -0.0070(2) -0.0023(2)
    O1 0.0436(7) 0.0608(9) 0.0388(7) -0.0271(7) -0.0068(6) -0.0099(6)
    C1 0.0522(14) 0.096(2) 0.0501(14) -0.0355(14) -0.0017(11) -0.0116(14)
    C2 0.0584(16) 0.0700(18) 0.096(3) -0.0244(14) -0.0198(16) -0.0042(17)
    C3 0.0679(15) 0.0638(14) 0.0474(12) -0.0386(12) -0.0135(11) -0.0086(10)
    C4 0.0670(16) 0.0671(16) 0.0712(18) -0.0358(14) -0.0158(14) 0.0015(14)
    C11 0.0418(9) 0.0448(9) 0.0318(9) -0.0230(8) -0.0050(7) -0.0035(7)
    C12 0.0525(11) 0.0531(11) 0.0341(9) -0.0302(9) -0.0079(8) 0.0011(8)
    C13 0.0634(14) 0.0732(15) 0.0318(9) -0.0425(12) -0.0006(9) -0.0049(9)
    C14 0.0490(12) 0.0728(15) 0.0440(12) -0.0389(11) 0.0046(9) -0.0200(10)
    C15 0.0406(10) 0.0548(12) 0.0515(12) -0.0225(9) -0.0015(9) -0.0166(10)
    C16 0.0396(9) 0.0466(10) 0.0389(10) -0.0208(8) -0.0056(8) -0.0051(8)
    C17 0.0731(16) 0.0603(14) 0.0420(12) -0.0291(12) -0.0121(11) 0.0120(10)
    C18 0.0574(14) 0.098(2) 0.0557(15) -0.0463(15) 0.0119(12) -0.0291(14)
    C19 0.0505(12) 0.0512(12) 0.0490(13) -0.0127(10) -0.0075(10) 0.0047(10)
_geom_special_details
;
All e.s.d.'s (except the e.s.d. in the dihedral angle between two l.s. planes)
are estimated using the full covariance matrix. The cell e.s.d.'s are taken
into account individually in the estimation of e.s.d.'s in distances, angles
and torsion angles; correlations between e.s.d.'s in cell parameters are only
used when they are defined by crystal symmetry. An approximate (isotropic)
treatment of cell e.s.d.'s is used for estimating e.s.d.'s involving l.s.
planes.
;
loop_
    _geom_bond_atom_site_label_1
    _geom_bond_atom_site_label_2
    _geom_bond_site_symmetry_2
    _geom_bond_distance
    _geom_bond_publ_flag
    Br1 Mg1 . 2.5503(7) y
    Br1 Mg1 2_666 2.5900(7) y
    Mg1 O1 . 2.0243(16) y
    Mg1 C11 . 2.123(2) y
    Mg1 Br1 2_666 2.5900(7) ?
    O1 C1 . 1.440(3) ?
    O1 C3 . 1.462(3) ?
    C1 C2 . 1.486(5) ?
    C1 H1A . 0.9900 ?
    C1 H1B . 0.9900 ?
    C2 H2A . 0.9800 ?
    C2 H2B . 0.9800 ?
    C2 H2C . 0.9800 ?
    C3 C4 . 1.488(4) ?
    C3 H3A . 0.9900 ?
    C3 H3B . 0.9900 ?
    C4 H4A . 0.9800 ?
    C4 H4B . 0.9800 ?
    C4 H4C . 0.9800 ?
    C11 C16 . 1.409(3) ?
    C11 C12 . 1.411(3) ?
    C12 C13 . 1.399(3) ?
    C12 C17 . 1.518(4) ?
    C13 C14 . 1.386(4) ?
    C13 H13 . 0.9500 ?
    C14 C15 . 1.385(4) ?
    C14 C18 . 1.511(3) ?
    C15 C16 . 1.392(3) ?
    C15 H15 . 0.9500 ?
    C16 C19 . 1.513(3) ?
    C17 H17A . 0.9800 ?
    C17 H17B . 0.9800 ?
    C17 H17C . 0.9800 ?
    C18 H18A . 0.9800 ?
    C18 H18B . 0.9800 ?
    C18 H18C . 0.9800 ?
    C19 H19A . 0.9800 ?
    C19 H19B . 0.9800 ?
    C19 H19C . 0.9800 ?
loop_
    _geom_angle_atom_site_label_1
    _geom_angle_atom_site_label_2
    _geom_angle_atom_site_label_3
    _geom_angle_site_symmetry_1
    _geom_angle_site_symmetry_3
    _geom_angle
    _geom_angle_publ_flag
    Mg1 Br1 Mg1 . 2_666 88.28(2) ?
    O1 Mg1 C11 . . 108.18(7) y
    O1 Mg1 Br1 . . 105.96(5) y
    C11 Mg1 Br1 . . 121.22(6) y
    O1 Mg1 Br1 . 2_666 100.23(5) y
    C11 Mg1 Br1 . 2_666 126.30(6) y
    Br1 Mg1 Br1 . 2_666 91.72(2) ?
    O1 Mg1 Mg1 . 2_666 108.92(5) ?
    C11 Mg1 Mg1 . 2_666 142.89(6) ?
    Br1 Mg1 Mg1 . 2_666 46.315(16) ?
    Br1 Mg1 Mg1 2_666 2_666 45.403(16) ?
    C1 O1 C3 . . 113.41(19) ?
    C1 O1 Mg1 . . 124.89(15) ?
    C3 O1 Mg1 . . 117.26(15) ?
    O1 C1 C2 . . 112.1(3) ?
    O1 C1 H1A . . 109.2 ?
    C2 C1 H1A . . 109.2 ?
    O1 C1 H1B . . 109.2 ?
    C2 C1 H1B . . 109.2 ?
    H1A C1 H1B . . 107.9 ?
    C1 C2 H2A . . 109.5 ?
    C1 C2 H2B . . 109.5 ?
    H2A C2 H2B . . 109.5 ?
    C1 C2 H2C . . 109.5 ?
    H2A C2 H2C . . 109.5 ?
    H2B C2 H2C . . 109.5 ?
    O1 C3 C4 . . 111.2(2) ?
    O1 C3 H3A . . 109.4 ?
    C4 C3 H3A . . 109.4 ?
    O1 C3 H3B . . 109.4 ?
    C4 C3 H3B . . 109.4 ?
    H3A C3 H3B . . 108.0 ?
    C3 C4 H4A . . 109.5 ?
    C3 C4 H4B . . 109.5 ?
    H4A C4 H4B . . 109.5 ?
    C3 C4 H4C . . 109.5 ?
    H4A C4 H4C . . 109.5 ?
    H4B C4 H4C . . 109.5 ?
    C16 C11 C12 . . 115.81(19) ?
    C16 C11 Mg1 . . 124.39(15) ?
    C12 C11 Mg1 . . 119.46(16) ?
    C13 C12 C11 . . 121.6(2) ?
    C13 C12 C17 . . 118.3(2) ?
    C11 C12 C17 . . 120.1(2) ?
    C14 C13 C12 . . 121.5(2) ?
    C14 C13 H13 . . 119.3 ?
    C12 C13 H13 . . 119.3 ?
    C15 C14 C13 . . 117.6(2) ?
    C15 C14 C18 . . 121.5(3) ?
    C13 C14 C18 . . 120.8(3) ?
    C14 C15 C16 . . 121.6(2) ?
    C14 C15 H15 . . 119.2 ?
    C16 C15 H15 . . 119.2 ?
    C15 C16 C11 . . 121.9(2) ?
    C15 C16 C19 . . 118.4(2) ?
    C11 C16 C19 . . 119.79(19) ?
    C12 C17 H17A . . 109.5 ?
    C12 C17 H17B . . 109.5 ?
    H17A C17 H17B . . 109.5 ?
    C12 C17 H17C . . 109.5 ?
    H17A C17 H17C . . 109.5 ?
    H17B C17 H17C . . 109.5 ?
    C14 C18 H18A . . 109.5 ?
    C14 C18 H18B . . 109.5 ?
    H18A C18 H18B . . 109.5 ?
    C14 C18 H18C . . 109.5 ?
    H18A C18 H18C . . 109.5 ?
    H18B C18 H18C . . 109.5 ?
    C16 C19 H19A . . 109.5 ?
    C16 C19 H19B . . 109.5 ?
    H19A C19 H19B . . 109.5 ?
    C16 C19 H19C . . 109.5 ?
    H19A C19 H19C . . 109.5 ?
    H19B C19 H19C . . 109.5 ?
loop_
    _geom_torsion_atom_site_label_1
    _geom_torsion_atom_site_label_2
    _geom_torsion_atom_site_label_3
    _geom_torsion_atom_site_label_4
    _geom_torsion_site_symmetry_1
    _geom_torsion_site_symmetry_2
    _geom_torsion_site_symmetry_3
    _geom_torsion_site_symmetry_4
    _geom_torsion
    _geom_torsion_publ_flag
    C3 O1 C1 C2 . . . . -81.3(3) ?
    Mg1 O1 C1 C2 . . . . 123.2(2) y
    C1 O1 C3 C4 . . . . -94.6(3) ?
    Mg1 O1 C3 C4 . . . . 62.9(3) y
    C16 C11 C12 C13 . . . . 0.5(3) ?
    Mg1 C11 C12 C13 . . . . -173.11(16) ?
    C16 C11 C12 C17 . . . . -179.8(2) ?
    Mg1 C11 C12 C17 . . . . 6.6(3) ?
    C11 C12 C13 C14 . . . . 1.1(3) ?
    C17 C12 C13 C14 . . . . -178.6(2) ?
    C12 C13 C14 C15 . . . . -1.3(3) ?
    C12 C13 C14 C18 . . . . 178.4(2) ?
    C13 C14 C15 C16 . . . . -0.2(3) ?
    C18 C14 C15 C16 . . . . -179.8(2) ?
    C14 C15 C16 C11 . . . . 1.8(3) ?
    C14 C15 C16 C19 . . . . -178.0(2) ?
    C12 C11 C16 C15 . . . . -1.9(3) ?
    Mg1 C11 C16 C15 . . . . 171.33(15) ?
    C12 C11 C16 C19 . . . . 177.86(19) ?
    Mg1 C11 C16 C19 . . . . -8.9(3) ?
loop_
    _geom_hbond_atom_site_label_d
    _geom_hbond_atom_site_label_h
    _geom_hbond_atom_site_label_a
    _geom_hbond_site_symmetry_d
    _geom_hbond_site_symmetry_h
    _geom_hbond_site_symmetry_a
    _geom_hbond_distance_dh
    _geom_hbond_distance_ha
    _geom_hbond_distance_da
    _geom_hbond_angle_dha
    _geom_hbond_publ_flag
    C3 H3B Cg1 ? ? 1_455 0.990 2.833 ? 158.9 yes
    C18 H18B Cg1 . . 2_755 0.980 3.047 . 122.1 yes
_shelx_res_checksum     71391
_shelxl_version_number         .002012
_iucr_refine_instructions_details
;
TITL wa1615 in P-1
CELL .71073  7.8516   8.8285  12.1356  87.285  82.516  65.396
ZERR 1       0.0006   0.0006   0.0008   0.006   0.006   0.005
LATT1
SFAC C H Br Mg O
UNIT 26 42 2 2 2
TEMP-100
SIZE .23 .19 .13
REM colourless plate
L.S. 20
BOND$H
CONF
ACTA50
FMAP 2
PLAN 10
WGHT    0.055500    0.188500
FVAR       1.35033
BR1   3    0.471617    0.701773    0.436434    11.00000    0.05753    0.03546 =
         0.03474    0.00114   -0.00527   -0.01729
MG1   4    0.566686    0.407554    0.364176    11.00000    0.03920    0.03808 =
         0.02985   -0.00231   -0.00698   -0.01675
O1    5    0.335272    0.408774    0.306848    11.00000    0.04361    0.06083 =
         0.03882   -0.00991   -0.00683   -0.02711
C1    1    0.145159    0.489848    0.361268    11.00000    0.05224    0.09617 =
         0.05007   -0.01159   -0.00166   -0.03554
AFIX  23
H1A   2    0.145899    0.547656    0.429025    11.00000   -1.20000
H1B   2    0.096587    0.404702    0.384390    11.00000   -1.20000
AFIX   0
C2    1    0.017174    0.612402    0.287988    11.00000    0.05836    0.06997 =
         0.09644   -0.00422   -0.01981   -0.02436
AFIX  33
H2A   2   -0.110214    0.664645    0.328099    11.00000   -1.50000
H2B   2    0.013883    0.555272    0.221526    11.00000   -1.50000
H2C   2    0.063440    0.698123    0.266003    11.00000   -1.50000
AFIX   0
C3    1    0.363039    0.271201    0.233963    11.00000    0.06787    0.06380 =
         0.04741   -0.00859   -0.01346   -0.03861
AFIX  23
H3A   2    0.453675    0.267555    0.168183    11.00000   -1.20000
H3B   2    0.241605    0.290205    0.207660    11.00000   -1.20000
AFIX   0
C4    1    0.435778    0.108954    0.292715    11.00000    0.06696    0.06709 =
         0.07118    0.00151   -0.01585   -0.03584
AFIX  33
H4A   2    0.452923    0.019206    0.242006    11.00000   -1.50000
H4B   2    0.345223    0.111753    0.357176    11.00000   -1.50000
H4C   2    0.557089    0.089053    0.317653    11.00000   -1.50000
AFIX   0
C11   1    0.800943    0.296626    0.240691    11.00000    0.04184    0.04477 =
         0.03179   -0.00349   -0.00495   -0.02301
C12   1    0.801859    0.373342    0.136103    11.00000    0.05253    0.05310 =
         0.03409    0.00108   -0.00787   -0.03017
C13   1    0.942764    0.296485    0.048309    11.00000    0.06343    0.07324 =
         0.03176   -0.00488   -0.00065   -0.04249
AFIX  43
H13   2    0.940074    0.352738   -0.020578    11.00000   -1.20000
AFIX   0
C14   1    1.086279    0.140056    0.059543    11.00000    0.04904    0.07283 =
         0.04399   -0.01997    0.00457   -0.03889
C15   1    1.087757    0.063254    0.161868    11.00000    0.04061    0.05484 =
         0.05152   -0.01660   -0.00152   -0.02249
AFIX  43
H15   2    1.184492   -0.044117    0.171568    11.00000   -1.20000
AFIX   0
C16   1    0.950928    0.139615    0.250801    11.00000    0.03957    0.04660 =
         0.03893   -0.00510   -0.00562   -0.02084
C17   1    0.646953    0.543013    0.116363    11.00000    0.07311    0.06026 =
         0.04199    0.01197   -0.01207   -0.02909
AFIX 137
H17A  2    0.675746    0.582771    0.042543    11.00000   -1.50000
H17B  2    0.639080    0.621872    0.173060    11.00000   -1.50000
H17C  2    0.526050    0.533909    0.120747    11.00000   -1.50000
AFIX   0
C18   1    1.234581    0.056794   -0.037051    11.00000    0.05740    0.09818 =
         0.05572   -0.02911    0.01189   -0.04626
AFIX 137
H18A  2    1.315151    0.117067   -0.053444    11.00000   -1.50000
H18B  2    1.172948    0.057963   -0.102503    11.00000   -1.50000
H18C  2    1.311818   -0.058643   -0.017846    11.00000   -1.50000
AFIX   0
C19   1    0.966195    0.050050    0.360918    11.00000    0.05053    0.05120 =
         0.04899    0.00474   -0.00752   -0.01269
AFIX 137
H19A  2    0.858847    0.020049    0.378780    11.00000   -1.50000
H19B  2    0.965606    0.123260    0.419335    11.00000   -1.50000
H19C  2    1.084024   -0.051185    0.355981    11.00000   -1.50000
AFIX   0
HKLF4
REM  wa1615 in P-1
REM R1 =  0.0356 for    3839 Fo > 4sig(Fo)  and  0.0409 for all    4227 data
REM    148 parameters refined using      0 restraints
END
WGHT      0.0556      0.1877
REM Highest difference peak  0.702,  deepest hole -0.553,  1-sigma level  0.061
Q1    1   0.1955  0.5831  0.2618  11.00000  0.05    0.70
Q2    1   0.4631  0.6295  0.5315  11.00000  0.05    0.37
Q3    1   1.2187 -0.0468 -0.0711  11.00000  0.05    0.33
Q4    1   0.3728  0.6755  0.4303  11.00000  0.05    0.30
Q5    1   0.5054  0.6949  0.5341  11.00000  0.05    0.29
Q6    1   0.3974  0.6211  0.3866  11.00000  0.05    0.27
Q7    1   0.4855  0.5636  0.4142  11.00000  0.05    0.26
Q8    1   0.4472  0.5784  0.4031  11.00000  0.05    0.26
Q9    1   1.1856  0.1576 -0.1240  11.00000  0.05    0.23
Q10   1   0.5826  0.7627  0.4713  11.00000  0.05    0.23
;
data_global
_journal_date_recd_electronic     2013-06-18
_journal_date_accepted     2013-06-20
_journal_name_full     'Acta Crystallographica, Section E'
_journal_year     2013
_journal_volume     69
_journal_issue      7
_journal_page_first     m424
_journal_page_last     m424
_journal_paper_category     QM
_journal_paper_doi     10.1107/S1600536813017108
_journal_coeditor_code     NG5334
_publ_contact_author_name     'Michael Bolte'
_publ_contact_author_address
;
Institut f\"ur Anorganische und Analytische Chemie
Goethe-Universit\"at Frankfurt
Max-von-Laue-Strasse 7
60438 Frankfurt am Main
Germany
;
_publ_contact_author_email     'bolte@chemie.uni-frankfurt.de'
_publ_contact_author_fax     '+49 69 798 29239'
_publ_contact_author_phone     '+49 69 798 29136'
_publ_section_title
;
Di-\m-bromido-bis[(diethyl ether-\k<i>O</i>)(2,4,6-trimethylphenyl)magnesium]:
the mesityl Grignard reagent
;
loop_
    _publ_author_name
    _publ_author_address
    'Seven, \"Omer'
;
Institut f\"ur Anorganische und Analytische Chemie
Goethe-Universit\"at Frankfurt
Max-von-Laue-Strasse 7
60438 Frankfurt am Main
Germany
;
    'Bolte, Michael'
;
Institut f\"ur Anorganische und Analytische Chemie
Goethe-Universit\"at Frankfurt
Max-von-Laue-Strasse 7
60438 Frankfurt am Main
Germany
;
    'Lerner, Hans-Wolfram'
;
Institut f\"ur Anorganische und Analytische Chemie
Goethe-Universit\"at Frankfurt
Max-von-Laue-Strasse 7
60438 Frankfurt am Main
Germany
;
