# Supplementary material for: Di-μ-bromido-bis­[(diethyl ether-κO)(2,4,6-tri­methyl­phen­yl)magnesium]: the mesityl Grignard reagent
Source: Acta Crystallogr Sect E Struct Rep Online. 2013 Jun 29;69(Pt 7):m424. doi: 10.1107/S1600536813017108 (PMC3772445; doi:10.1107/S1600536813017108)
Supplement: Supplementary file 2 [file e-69-0m424-Isup2.hkl]

#
# h,k,l, Fc-squared, Fo-squared, sigma(Fo-squared), status flag,
# d-spacing and 1/sqrt(w), where w is weight used in the refinement
#
data_I
_shelx_title ' wa1615 in P-1'
_shelx_refln_list_code          4
_shelx_F_calc_maximum       75.01
_exptl_crystal_F_000       308.00
_reflns_d_resolution_high  0.7184

loop_
 _space_group_symop_operation_xyz
 'x, y, z'
 '-x, -y, -z'

_cell_length_a     7.8516
_cell_length_b     8.8285
_cell_length_c    12.1356
_cell_angle_alpha  87.285
_cell_angle_beta   82.516
_cell_angle_gamma  65.396
_shelx_F_squared_multiplier     1.000

loop_
 _refln_index_h
 _refln_index_k
 _refln_index_l
 _refln_F_squared_calc
 _refln_F_squared_meas
 _refln_F_squared_sigma
 _refln_observed_status
   3   0   0        739.39        745.32        12.39 o
   4   0   0        360.69        343.71         5.41 o
   5   0   0         61.79         59.73         2.05 o
   6   0   0         20.53         22.40         2.37 o
   7   0   0         32.89         33.58         1.99 o
   8   0   0         26.87         26.52         1.88 o
   9   0   0          8.70          9.46         2.38 o
  -9   1   0         26.76         25.31         2.05 o
  -8   1   0         24.94         27.73         2.00 o
  -7   1   0        281.28        299.43         8.82 o
  -6   1   0          7.20          5.56         1.91 o
  -5   1   0        819.30        835.92        20.39 o
  -4   1   0        798.83        810.86        14.38 o
  -3   1   0        171.68        158.69         3.01 o
  -2   1   0        108.77        129.21         4.04 o
  -1   1   0       1623.15       1579.79        21.09 o
   2   1   0         15.08         32.41         1.83 o
   3   1   0       1141.87       1060.34        23.54 o
   4   1   0        925.15        963.22        32.04 o
   5   1   0        987.12        945.74        22.40 o
   6   1   0        493.80        520.99        12.89 o
   7   1   0        189.54        188.59         5.24 o
   8   1   0          8.64          8.16         2.13 o
   9   1   0          2.80          6.93         2.58 o
  10   1   0          1.10          2.16         2.82 o
  -9   2   0          0.16          6.76         3.66 o
  -8   2   0         22.23         22.53         2.08 o
  -7   2   0         70.69         73.02         2.08 o
  -6   2   0        248.66        247.52         7.13 o
  -5   2   0        811.96        828.69        18.41 o
  -4   2   0       2078.76       2169.45        64.92 o
  -3   2   0       2064.05       2140.08        96.69 o
  -2   2   0        958.21        857.41        19.17 o
  -1   2   0       3509.94       3078.88        14.28 o
   0   2   0        259.37        282.77         3.02 o
   1   2   0        510.30        351.78         2.99 o
   2   2   0       1995.63       1955.89        39.28 o
   3   2   0         13.50         20.02         1.89 o
   4   2   0        190.35        219.94         8.63 o
   5   2   0        372.29        346.39        13.29 o
   6   2   0         35.91         31.66         2.14 o
   7   2   0         14.37         12.12         2.16 o
   8   2   0         39.64         40.45         2.44 o
   9   2   0         16.93         19.93         2.87 o
  10   2   0          0.90          0.94         2.39 o
  -8   3   0         31.28         29.79         1.98 o
  -7   3   0          0.17          5.52         1.89 o
  -6   3   0          1.61          8.54         1.93 o
  -5   3   0          8.52          7.95         1.93 o
  -4   3   0        303.53        313.76         8.15 o
  -3   3   0        370.47        355.74         6.28 o
  -2   3   0        472.50        411.01         4.31 o
  -1   3   0        281.07        297.39         3.65 o
   0   3   0       2944.39       3112.01        11.62 o
   1   3   0       3011.11       2769.58        67.53 o
   2   3   0       1308.70       1312.55        26.79 o
   3   3   0       1213.28       1255.18        29.50 o
   4   3   0        842.18        756.14        16.44 o
   5   3   0         56.85         51.95         2.04 o
   6   3   0        349.96        370.37        13.93 o
   7   3   0        141.77        139.94         5.77 o
   8   3   0        162.88        174.62        10.21 o
   9   3   0          2.30          5.08         2.16 o
  10   3   0         23.17         23.02         2.16 o
  -7   4   0         73.36         68.12         1.98 o
  -6   4   0         68.25         70.11         2.03 o
  -5   4   0         98.27        110.56         4.88 o
  -4   4   0         80.89         88.60         2.51 o
  -3   4   0        247.23        246.93         4.56 o
  -2   4   0         57.74         57.26         1.82 o
  -1   4   0        364.20        363.52         5.11 o
   0   4   0         35.51         69.45         1.75 o
   1   4   0          2.91          4.85         1.72 o
   2   4   0         83.64         85.51         1.91 o
   3   4   0         15.86         11.37         1.98 o
   4   4   0          1.35          6.79         1.87 o
   5   4   0          3.30          6.59         1.76 o
   6   4   0          2.70          4.99         1.88 o
   7   4   0        231.29        232.79         9.85 o
   8   4   0          6.24          6.73         1.88 o
   9   4   0         16.06         17.57         1.87 o
  10   4   0         28.09         29.59         2.27 o
  -7   5   0          9.22          7.21         1.83 o
  -6   5   0          5.41          7.25         1.79 o
  -5   5   0         39.93         36.89         1.99 o
  -4   5   0         72.28         68.75         2.29 o
  -3   5   0        302.19        305.92         8.40 o
  -2   5   0        418.07        429.17        10.40 o
  -1   5   0        689.07        659.83        10.19 o
   0   5   0       1114.89       1101.38        15.29 o
   1   5   0        217.11        184.29         3.06 o
   2   5   0        957.77        936.94        15.42 o
   3   5   0       1598.57       1435.08        38.34 o
   4   5   0        694.37        704.79        11.13 o
   5   5   0        634.49        634.23         8.82 o
   6   5   0        249.09        250.70         6.13 o
   7   5   0        145.11        167.76         5.40 o
   8   5   0          3.46          4.82         1.88 o
   9   5   0          7.16          9.72         1.96 o
  10   5   0          0.19          2.55         2.00 o
  -6   6   0          7.25          8.07         1.73 o
  -5   6   0         15.05         18.88         2.01 o
  -4   6   0          9.15         13.30         1.83 o
  -3   6   0          0.62          3.99         1.89 o
  -2   6   0          2.19          5.59         1.67 o
  -1   6   0         33.61         30.47         1.73 o
   0   6   0         47.66         55.65         1.64 o
   1   6   0         16.27         19.96         1.71 o
   2   6   0         21.74         27.93         1.71 o
   3   6   0        403.89        392.02         6.15 o
   4   6   0        345.86        316.45         8.09 o
   5   6   0        741.06        741.63         9.36 o
   6   6   0        326.04        326.79         8.58 o
   7   6   0        268.14        288.85         7.72 o
   8   6   0        185.48        194.85         8.88 o
   9   6   0        133.26        136.78         6.68 o
  10   6   0         30.82         27.46         2.11 o
  -5   7   0         18.59         17.10         1.78 o
  -4   7   0         38.86         40.36         2.51 o
  -3   7   0         96.51        102.20         2.03 o
  -2   7   0        270.84        290.20         2.97 o
  -1   7   0        462.48        505.09         9.83 o
   0   7   0        743.10        790.45        13.29 o
   1   7   0        642.96        658.27         4.93 o
   2   7   0        488.20        478.81         6.87 o
   3   7   0        101.88        110.48         2.08 o
   4   7   0        127.89        141.13         5.12 o
   5   7   0         40.75         43.02         2.39 o
   6   7   0          0.38          3.33         2.07 o
   7   7   0          5.52          4.73         1.84 o
   8   7   0         96.81         95.90         3.10 o
   9   7   0         20.20         18.77         1.89 o
  10   7   0         30.37         26.34         3.04 o
  -4   8   0          1.21          3.85         1.73 o
  -3   8   0          0.31          0.90         1.76 o
  -2   8   0         23.13         24.47         1.75 o
  -1   8   0         54.58         57.57         1.74 o
   0   8   0        194.77        222.98         4.31 o
   1   8   0        381.04        402.45         4.74 o
   2   8   0        398.79        414.34         8.28 o
   3   8   0        750.82        792.46        17.76 o
   4   8   0        774.13        819.59        23.51 o
   5   8   0        752.29        755.89        20.49 o
   6   8   0        156.01        151.33         2.49 o
   7   8   0        223.77        249.43         5.63 o
   8   8   0          6.88         10.21         1.76 o
   9   8   0          3.05          5.53         1.76 o
  10   8   0          0.10          2.89         1.75 o
  -3   9   0         43.48         45.08         2.02 o
  -2   9   0         80.37         77.47         2.71 o
  -1   9   0         39.00         44.05         1.84 o
   0   9   0        126.04        124.75         1.86 o
   1   9   0          0.46          2.59         1.88 o
   2   9   0          0.15          0.88         1.61 o
   3   9   0         38.76         42.72         1.76 o
   4   9   0         88.67         93.19         1.84 o
   5   9   0        135.66        128.55         1.86 o
   6   9   0        102.51         96.63         3.27 o
   7   9   0         17.97         22.37         2.00 o
   8   9   0         57.12         53.22         2.81 o
   9   9   0         16.60         17.93         1.76 o
  -2  10   0         43.34         42.03         7.97 o
  -1  10   0        120.92        114.52         2.98 o
   0  10   0        146.76        155.30         3.62 o
   1  10   0        229.60        236.18         3.89 o
   2  10   0        132.80        141.25         2.89 o
   3  10   0        132.09        133.62         2.99 o
   4  10   0        113.58        113.15         2.92 o
   5  10   0         20.57         21.80         1.73 o
   6  10   0         22.72         25.14         1.98 o
   7  10   0          1.02          3.80         1.66 o
   8  10   0          1.19          1.78         1.52 o
   9  10   0          8.60          7.14         1.65 o
   0  11   0         15.33         15.38         1.60 o
   1  11   0         19.79         17.00         1.68 o
   2  11   0         40.24         40.24         1.90 o
   3  11   0         40.09         41.70         2.09 o
   4  11   0         69.56         70.32         2.95 o
   5  11   0         81.88         77.34         1.92 o
   6  11   0          9.08          8.80         2.24 o
   7  11   0         25.75         22.32         1.79 o
   8  11   0         15.00         16.22         1.57 o
   3  12   0          5.22          7.23         1.91 o
   4  12   0          4.39          5.16         1.61 o
   5  12   0          1.68          3.21         2.20 o
   6  12   0          2.52          5.03         1.88 o
  -6 -12   1         31.26         25.58         3.54 o
  -5 -12   1         15.42         10.67         1.70 o
  -4 -12   1         33.27         28.76         1.77 o
  -3 -12   1         30.97         28.24         2.33 o
  -8 -11   1         11.59         12.45         1.50 o
  -7 -11   1         14.74         15.80         1.87 o
  -6 -11   1         50.69         45.77         1.64 o
  -5 -11   1          3.25          5.17         1.70 o
  -4 -11   1         13.58         14.83         1.67 o
  -3 -11   1          3.40          6.85         1.74 o
  -2 -11   1          0.85          2.84         1.69 o
  -1 -11   1          1.12          5.07         2.21 o
   0 -11   1          0.40          3.10         1.69 o
  -9 -10   1         17.07         17.23         1.65 o
  -8 -10   1         11.84         17.62         1.60 o
  -7 -10   1         57.64         60.53         2.64 o
  -6 -10   1         39.37         41.65         1.72 o
  -5 -10   1         56.65         59.01         2.21 o
  -4 -10   1         22.63         26.99         1.67 o
  -3 -10   1        182.00        188.30         5.12 o
  -2 -10   1        122.16        130.81         3.09 o
  -1 -10   1        130.69        136.41         3.54 o
   0 -10   1        104.90        105.03         2.58 o
   1 -10   1         68.48         69.12         2.21 o
   2 -10   1         15.80         12.84         2.95 o
  -9  -9   1          1.46          1.85         1.71 o
  -8  -9   1          0.40          2.66         1.82 o
  -7  -9   1         41.20         42.92         1.67 o
  -6  -9   1         12.45          9.11         1.71 o
  -5  -9   1         39.60         41.12         1.73 o
  -4  -9   1         70.16         73.38         1.86 o
  -3  -9   1          3.66          4.84         1.72 o
  -2  -9   1         53.84         50.68         2.07 o
  -1  -9   1         37.49         36.47         1.75 o
   0  -9   1         72.37         85.02         1.75 o
   1  -9   1         70.70         73.18         2.21 o
   2  -9   1        105.59        107.64         3.40 o
   3  -9   1         43.72         36.89         2.04 o
 -10  -8   1          7.87          9.27         1.75 o
  -9  -8   1          1.60          5.73         1.78 o
  -8  -8   1         12.40         15.20         1.83 o
  -7  -8   1        131.81        135.87         3.65 o
  -6  -8   1        279.84        275.27         2.06 o
  -5  -8   1        343.06        353.72         8.73 o
  -4  -8   1        332.17        346.75         7.78 o
  -3  -8   1        346.50        352.40         5.87 o
  -2  -8   1        250.48        261.03         2.23 o
  -1  -8   1        229.22        250.61         6.68 o
   0  -8   1        232.98        241.45         3.25 o
   1  -8   1         39.40         46.20         2.36 o
   2  -8   1          7.02          9.39         1.80 o
   3  -8   1          8.67         15.22         2.08 o
   4  -8   1          6.62         10.27         1.74 o
 -10  -7   1          8.33          6.62         1.87 o
  -9  -7   1         31.89         27.60         1.97 o
  -8  -7   1         12.19         11.53         1.75 o
  -7  -7   1          2.27          1.28         1.86 o
  -6  -7   1         21.19         26.47         1.85 o
  -5  -7   1          9.35         13.13         1.85 o
  -4  -7   1        141.19        145.70         4.54 o
  -3  -7   1        456.13        428.02        14.43 o
  -2  -7   1        702.90        698.51         9.77 o
  -1  -7   1       1323.66       1406.24        27.16 o
   0  -7   1        932.90        968.45        20.94 o
   1  -7   1       1067.02       1133.68         7.51 o
   2  -7   1        175.18        206.73         4.86 o
   3  -7   1        192.14        192.42         2.37 o
   4  -7   1         34.16         37.76         1.95 o
   5  -7   1         22.82         19.51         1.79 o
 -10  -6   1         19.12         20.23         1.89 o
  -9  -6   1         52.91         57.12         3.36 o
  -8  -6   1        151.05        159.79         8.32 o
  -7  -6   1        174.76        177.80         7.54 o
  -6  -6   1        494.38        511.19        16.89 o
  -5  -6   1        158.35        152.59         3.11 o
  -4  -6   1        737.20        753.58        15.82 o
  -3  -6   1        126.26        120.17         3.87 o
  -2  -6   1         10.27         11.18         1.65 o
  -1  -6   1        100.24        110.21         2.65 o
   0  -6   1         69.93         72.69         1.72 o
   1  -6   1        188.66        184.27         1.96 o
   2  -6   1        236.42        255.19         5.83 o
   3  -6   1         93.80        102.86         2.87 o
   4  -6   1        145.24        148.10         7.24 o
   5  -6   1         46.51         46.45         1.85 o
   6  -6   1         30.66         31.45         1.80 o
 -10  -5   1          0.59          0.66         1.89 o
  -9  -5   1          7.84         10.15         2.04 o
  -8  -5   1         84.02         99.17         3.96 o
  -7  -5   1         28.83         31.59         2.02 o
  -6  -5   1        696.50        725.46        27.88 o
  -5  -5   1       1000.95        976.56        17.98 o
  -4  -5   1       2030.51       1913.62        38.83 o
  -3  -5   1       2238.84       2224.81        45.71 o
  -2  -5   1       1669.30       1693.60        41.88 o
  -1  -5   1       1780.39       1722.75        26.81 o
   0  -5   1        564.48        546.22         5.70 o
   1  -5   1        278.93        289.44         2.04 o
   2  -5   1        105.55         99.27         2.03 o
   3  -5   1         22.35         20.25         2.09 o
   4  -5   1          0.67          1.83         1.89 o
   5  -5   1          0.28          3.77         1.99 o
   6  -5   1          0.01          0.79         1.66 o
   7  -5   1          0.03          1.15         1.66 o
 -10  -4   1         13.63          9.71         2.89 o
  -9  -4   1         41.74         40.22         2.03 o
  -8  -4   1         96.63         94.67         6.03 o
  -7  -4   1         47.10         45.21         2.28 o
  -6  -4   1         20.69         26.64         1.93 o
  -5  -4   1         55.29         87.13         2.71 o
  -4  -4   1         79.50         83.81         1.86 o
  -3  -4   1       1059.07       1029.46        19.61 o
  -2  -4   1        212.82        204.61         4.63 o
  -1  -4   1        680.16        619.41         8.13 o
   0  -4   1        420.16        325.11         2.15 o
   1  -4   1        638.56        619.16         4.50 o
   2  -4   1        393.83        405.61         4.97 o
   3  -4   1        360.52        368.81         6.20 o
   4  -4   1        118.93        113.40         5.26 o
   5  -4   1        155.60        169.33         5.06 o
   6  -4   1         58.96         60.12         2.25 o
   7  -4   1         20.55         17.72         1.77 o
 -10  -3   1         35.47         39.76         3.23 o
  -9  -3   1         92.01         91.44         6.96 o
  -8  -3   1        235.99        238.57        11.50 o
  -7  -3   1        349.84        333.68        15.68 o
  -6  -3   1        614.41        637.47        36.05 o
  -5  -3   1        204.40        175.08         6.65 o
  -4  -3   1        441.25        422.07         7.27 o
  -3  -3   1        234.22        243.85         5.04 o
  -2  -3   1       1869.70       1651.33        38.74 o
  -1  -3   1         99.18         91.94         2.05 o
   0  -3   1          4.48          6.50         1.68 o
   1  -3   1        641.59        590.49         6.36 o
   2  -3   1         26.49         27.92         1.65 o
   3  -3   1          3.06          6.64         1.98 o
   4  -3   1         27.05         27.23         1.95 o
   5  -3   1          0.94          1.68         1.88 o
   6  -3   1          3.24          5.89         1.83 o
   7  -3   1         11.44         12.85         1.88 o
   8  -3   1          2.18          4.29         1.75 o
 -10  -2   1          0.07          2.44         2.51 o
  -9  -2   1          3.25          5.24         2.33 o
  -8  -2   1         42.49         44.15         2.20 o
  -7  -2   1         12.30         16.12         1.82 o
  -6  -2   1          7.50         10.49         1.84 o
  -5  -2   1        423.94        414.03        15.87 o
  -4  -2   1        260.79        211.19         8.53 o
  -3  -2   1        394.93        405.04        12.07 o
  -2  -2   1       3097.09       2899.51        68.74 o
  -1  -2   1       2161.44       1940.83        31.24 o
   0  -2   1       2380.91       2493.17        38.49 o
   1  -2   1        835.67        837.57        10.37 o
   2  -2   1       3311.94       3419.65        13.24 o
   3  -2   1        590.92        596.91         8.48 o
   4  -2   1       1331.07       1337.32        13.59 o
   5  -2   1        342.49        347.93         5.17 o
   6  -2   1        147.76        144.44         2.52 o
   7  -2   1         63.35         62.42         2.03 o
   8  -2   1         17.90         17.50         1.79 o
   9  -2   1          1.84          0.46         2.65 o
 -10  -1   1          2.02          7.27         2.74 o
  -9  -1   1         37.01         38.59         4.22 o
  -8  -1   1          1.83          6.73         2.19 o
  -7  -1   1        168.36        173.90         3.64 o
  -6  -1   1         32.98         28.85         2.01 o
  -5  -1   1        163.98        152.59         2.20 o
  -4  -1   1         13.66         15.77         1.84 o
  -3  -1   1        754.06        664.96        10.90 o
  -2  -1   1         13.05          9.33         1.85 o
  -1  -1   1        222.44        205.75         3.10 o
   1  -1   1         44.11         46.62         2.38 o
   2  -1   1        350.86        331.30         2.79 o
   3  -1   1        124.29        127.53         2.48 o
   4  -1   1        271.25        275.80         3.23 o
   5  -1   1        328.54        331.90         5.08 o
   6  -1   1        387.59        400.97        11.03 o
   7  -1   1        144.71        158.30         3.71 o
   8  -1   1         93.16         87.14         2.67 o
   9  -1   1         78.17         64.09         3.01 o
  -9   0   1          3.80          7.98         2.04 o
  -8   0   1         25.07         26.27         2.13 o
  -7   0   1         16.56         23.15         2.19 o
  -6   0   1        403.78        385.78        10.90 o
  -5   0   1         24.82         25.01         2.04 o
  -4   0   1        240.33        236.79         4.44 o
  -3   0   1       2429.41       2363.74        33.83 o
   2   0   1       2606.42       2500.70        49.66 o
   3   0   1        553.19        507.68         7.24 o
   4   0   1        793.08        745.44        12.53 o
   5   0   1        230.95        259.12         5.07 o
   6   0   1          0.67          2.04         2.03 o
   7   0   1         37.82         42.96         1.94 o
   8   0   1         30.59         32.21         2.04 o
   9   0   1         20.67         22.97         1.74 o
  -9   1   1          0.79          4.74         1.91 o
  -8   1   1         14.38         15.10         2.00 o
  -7   1   1         31.97         34.12         2.48 o
  -6   1   1        180.67        187.61         5.35 o
  -5   1   1         62.47         78.32         2.34 o
  -4   1   1        251.86        233.34         3.44 o
  -3   1   1          1.33          3.04         2.15 o
  -2   1   1          6.37          5.44         2.36 o
  -1   1   1        174.87        223.89         3.45 o
   1   1   1       2194.86       2100.35        14.05 o
   2   1   1       3857.33       3190.30        14.76 o
   4   1   1       3611.03       3536.27        14.36 o
   5   1   1       2041.25       1929.18        57.39 o
   6   1   1        570.54        605.45        18.20 o
   7   1   1          5.28          6.51         1.81 o
   8   1   1        213.64        231.94        14.03 o
   9   1   1          3.28          6.69         2.31 o
  10   1   1          5.88          6.82         2.36 o
  -8   2   1          6.45          8.64         2.01 o
  -7   2   1         83.74         83.25         2.16 o
  -6   2   1        279.85        268.90         7.27 o
  -5   2   1        387.05        421.88         8.91 o
  -4   2   1       1051.94       1050.83        19.78 o
  -3   2   1       1945.10       1951.80        26.59 o
  -2   2   1       1600.14       1570.32        39.92 o
  -1   2   1       2961.20       2934.10        67.65 o
   0   2   1        256.37        246.60         6.07 o
   3   2   1         52.40         48.84         1.88 o
   4   2   1        580.66        563.81        17.23 o
   5   2   1        274.18        274.51        12.04 o
   6   2   1        185.78        183.29         7.01 o
   7   2   1         46.43         49.28         2.33 o
   8   2   1         19.03         19.68         2.40 o
   9   2   1        114.92        109.64         5.39 o
  10   2   1          1.24          1.47         2.16 o
  -8   3   1          9.97         10.16         1.87 o
  -7   3   1          2.73          6.78         2.09 o
  -6   3   1          1.91          5.70         1.85 o
  -5   3   1        197.19        194.50         3.47 o
  -4   3   1         15.64         15.32         1.88 o
  -3   3   1        844.28        812.42        23.38 o
  -2   3   1       2529.00       2559.51        69.26 o
  -1   3   1       3067.61       3081.13        15.38 o
   1   3   1       4025.90       3859.69        12.70 o
   3   3   1        324.90        249.59         5.00 o
   4   3   1       1588.32       1507.10        32.92 o
   5   3   1        276.82        271.46         9.71 o
   6   3   1         76.54         62.96         2.86 o
   7   3   1         29.78         31.55         2.06 o
   8   3   1         10.59         12.98         2.14 o
   9   3   1          9.75         12.00         2.14 o
  10   3   1          0.09          2.98         2.21 o
  -7   4   1         61.97         57.34         2.09 o
  -6   4   1         73.08         75.20         3.79 o
  -5   4   1        124.79        133.31         5.44 o
  -4   4   1        168.68        167.26         3.37 o
  -3   4   1        133.83        139.58         3.81 o
  -2   4   1          1.18          2.49         1.76 o
  -1   4   1        152.40        189.44         3.35 o
   0   4   1          1.49          1.24         1.64 o
   1   4   1       1504.55       1562.74        14.53 o
   2   4   1        176.39        233.40         5.74 o
   3   4   1         94.82         59.16         1.98 o
   4   4   1        863.57        768.16        16.88 o
   5   4   1        426.69        436.24        11.22 o
   6   4   1        182.10        180.89         7.66 o
   7   4   1         19.60         19.17         1.90 o
   8   4   1         37.14         39.88         1.93 o
   9   4   1         33.11         36.16         2.37 o
  10   4   1          0.59          3.64         2.18 o
  -7   5   1          7.31          8.48         1.88 o
  -6   5   1         95.95         87.60         4.20 o
  -5   5   1        106.69        105.32         4.19 o
  -4   5   1        367.28        383.60         9.73 o
  -3   5   1        749.24        786.61        17.18 o
  -2   5   1        446.01        467.47         7.20 o
  -1   5   1        495.93        510.04         6.19 o
   0   5   1        356.93        339.35         5.07 o
   1   5   1       1053.87       1029.89        10.72 o
   2   5   1        179.63        167.30         2.47 o
   3   5   1        307.99        300.98         7.64 o
   4   5   1         74.73         74.42         1.93 o
   5   5   1         16.01         12.03         1.84 o
   6   5   1          9.46          9.42         1.86 o
   7   5   1         36.44         51.47         2.32 o
   8   5   1          6.24          7.91         1.80 o
   9   5   1          7.76         10.45         2.01 o
  10   5   1          6.32          9.14         2.29 o
  -6   6   1          0.49          1.87         1.77 o
  -5   6   1          7.63          4.39         1.83 o
  -4   6   1          5.52          5.73         1.96 o
  -3   6   1         25.73         31.14         2.02 o
  -2   6   1          8.89         14.57         1.77 o
  -1   6   1         64.94         64.02         1.74 o
   0   6   1         85.23         79.61         1.65 o
   1   6   1        584.54        588.67         5.91 o
   2   6   1        393.97        387.97         4.45 o
   3   6   1        603.77        571.51        13.72 o
   4   6   1        169.55        171.95         4.09 o
   5   6   1        223.88        210.92         2.55 o
   6   6   1        250.33        238.55         4.44 o
   7   6   1        248.73        268.88         9.71 o
   8   6   1        340.64        342.77        18.64 o
   9   6   1         25.67         27.94         2.13 o
  10   6   1         38.45         39.63         2.24 o
  -5   7   1         14.40         14.42         1.79 o
  -4   7   1         57.23         59.15         2.12 o
  -3   7   1         65.12         69.48         2.82 o
  -2   7   1        170.93        176.89         4.46 o
  -1   7   1         90.00         89.40         2.10 o
   0   7   1         79.91         82.54         1.68 o
   1   7   1         25.80         23.48         1.77 o
   2   7   1          5.67          3.58         1.66 o
   3   7   1        224.31        242.10         5.98 o
   4   7   1        116.90        122.44         3.14 o
   5   7   1          7.54         10.39         1.79 o
   6   7   1          4.84          6.90         1.88 o
   7   7   1         48.16         48.46         2.65 o
   8   7   1         71.23         66.99         3.02 o
   9   7   1         59.69         59.03         2.34 o
  10   7   1          5.95          6.12         1.80 o
  -4   8   1          4.88          4.89         1.82 o
  -3   8   1         26.55         25.48         1.85 o
  -2   8   1         46.81         49.93         1.79 o
  -1   8   1         91.09         97.38         1.77 o
   0   8   1         77.82         92.05         2.45 o
   1   8   1        344.94        365.46         3.95 o
   2   8   1        535.63        551.28         2.30 o
   3   8   1        817.78        851.35        12.54 o
   4   8   1        801.39        833.14        20.45 o
   5   8   1        395.53        402.44         6.45 o
   6   8   1        213.84        235.07         3.39 o
   7   8   1         17.56         19.43         1.81 o
   8   8   1         25.60         30.70         1.82 o
   9   8   1          9.46         10.71         1.73 o
  10   8   1          2.47          4.56         1.75 o
  -3   9   1         15.93         11.60         2.50 o
  -2   9   1         21.97         24.36         2.37 o
  -1   9   1         36.58         38.47         1.84 o
   0   9   1         13.24         13.43         1.73 o
   1   9   1          7.14          7.92         1.68 o
   2   9   1         29.57         31.37         1.74 o
   3   9   1         82.15         81.03         1.74 o
   4   9   1        153.59        157.35         3.80 o
   5   9   1         90.33         91.39         2.50 o
   6   9   1        125.49        129.52         2.28 o
   7   9   1        143.33        148.90         3.31 o
   8   9   1         91.42         90.17         3.78 o
   9   9   1        100.59         88.65         4.72 o
  10   9   1         15.24         14.05         2.01 o
  -1  10   1        106.50        103.53         2.88 o
   0  10   1        159.70        158.94         2.88 o
   1  10   1        183.57        185.19         2.71 o
   2  10   1        169.47        183.64         4.20 o
   3  10   1         73.69         71.25         2.44 o
   4  10   1         74.84         71.18         1.81 o
   5  10   1         22.26         22.97         1.73 o
   6  10   1          0.22          2.37         1.67 o
   7  10   1         23.11         20.01         1.81 o
   8  10   1          2.41          1.06         1.79 o
   9  10   1         37.18         29.73         2.36 o
   0  11   1         29.08         26.27         1.70 o
   1  11   1         38.96         39.96         1.71 o
   2  11   1        133.63        132.23         2.34 o
   3  11   1         87.26         90.17         2.96 o
   4  11   1        115.14        105.03         2.74 o
   5  11   1        129.99        122.12         1.90 o
   6  11   1         79.80         77.45         1.71 o
   7  11   1         27.85         27.12         2.24 o
   8  11   1          7.08          9.42         1.61 o
   3  12   1          1.90          1.70         1.64 o
   4  12   1          1.86          6.15         1.77 o
   5  12   1          9.30         11.84         1.68 o
   6  12   1         29.61         20.86         1.54 o
  -5 -12   2         83.90         71.55         4.14 o
  -4 -12   2         62.26         49.53         3.37 o
  -7 -11   2          7.01         11.06         2.33 o
  -6 -11   2          6.51          7.37         1.83 o
  -5 -11   2          3.01          4.76         1.67 o
  -4 -11   2         11.73          7.91         1.67 o
  -3 -11   2          3.40          4.89         1.66 o
  -2 -11   2          9.04          9.09         1.68 o
  -1 -11   2         19.39         13.54         1.75 o
   0 -11   2         23.44         21.45         1.68 o
  -8 -10   2         58.03         53.10         1.73 o
  -7 -10   2         55.73         56.70         2.45 o
  -6 -10   2         53.99         57.79         1.89 o
  -5 -10   2        169.64        171.31         5.66 o
  -4 -10   2         40.67         44.05         1.71 o
  -3 -10   2        102.75        104.79         3.06 o
  -2 -10   2         61.76         66.61         1.87 o
  -1 -10   2         41.42         47.51         1.84 o
   0 -10   2         10.53         13.12         1.66 o
   1 -10   2          8.29         10.49         1.56 o
  -9  -9   2          1.10          4.57         1.74 o
  -8  -9   2          0.92          3.92         1.58 o
  -7  -9   2          0.01          2.28         1.62 o
  -6  -9   2          1.10          2.89         1.68 o
  -5  -9   2         10.37         10.21         1.73 o
  -4  -9   2        165.85        166.94         4.37 o
  -3  -9   2         10.38         10.05         1.85 o
  -2  -9   2         94.46         96.50         1.92 o
  -1  -9   2         89.53         89.78         2.17 o
   0  -9   2         67.87         76.01         1.77 o
   1  -9   2        100.93        102.94         2.03 o
   2  -9   2         83.96         90.87         1.84 o
   3  -9   2         79.63         69.84         3.86 o
 -10  -8   2          1.43         -0.33         1.88 o
  -9  -8   2         35.03         33.26         2.84 o
  -8  -8   2         47.65         50.45         1.84 o
  -7  -8   2         20.08         22.91         1.77 o
  -6  -8   2         92.67         94.11         1.99 o
  -5  -8   2         18.96         20.89         1.68 o
  -4  -8   2         89.54         85.55         2.99 o
  -3  -8   2         68.73         68.84         2.06 o
  -2  -8   2        337.82        370.12         5.43 o
  -1  -8   2         50.93         55.77         2.07 o
   0  -8   2         37.34         39.97         1.89 o
   1  -8   2          6.48          7.07         1.79 o
   2  -8   2         10.73         12.67         1.76 o
   3  -8   2         13.57         18.61         1.98 o
   4  -8   2          8.91          7.58         1.95 o
 -10  -7   2          0.30          2.75         1.82 o
  -9  -7   2          1.78          5.54         1.86 o
  -8  -7   2          5.58          9.27         1.93 o
  -7  -7   2          4.31          7.95         1.85 o
  -6  -7   2          1.89          5.19         1.77 o
  -5  -7   2        242.57        258.11         3.96 o
  -4  -7   2         98.70         96.10         2.96 o
  -3  -7   2        566.25        579.16        11.67 o
  -2  -7   2       1174.57       1188.27        16.36 o
  -1  -7   2        895.54        954.50         7.54 o
   0  -7   2        440.54        467.34         9.58 o
   1  -7   2        459.31        522.06         3.93 o
   2  -7   2        267.17        277.18         5.50 o
   3  -7   2        141.19        148.32         2.25 o
   4  -7   2         47.60         40.97         1.97 o
   5  -7   2         22.38         15.97         1.94 o
 -10  -6   2          9.80         12.18         1.85 o
  -9  -6   2         25.27         25.71         1.93 o
  -8  -6   2         12.84         14.66         1.84 o
  -7  -6   2         81.87         79.91         3.46 o
  -6  -6   2        277.68        282.49        10.29 o
  -5  -6   2        250.20        225.87         6.67 o
  -4  -6   2         90.85         87.58         2.82 o
  -3  -6   2         47.90         57.09         1.81 o
  -2  -6   2          3.55          4.71         1.67 o
  -1  -6   2         29.87         29.09         1.69 o
   0  -6   2        113.60        101.25         1.90 o
   1  -6   2        235.93        267.59         3.46 o
   2  -6   2        489.38        524.92         7.71 o
   3  -6   2        411.14        435.12         6.93 o
   4  -6   2        299.16        316.63         3.29 o
   5  -6   2        109.32        109.93         2.11 o
   6  -6   2         42.59         40.98         1.86 o
 -10  -5   2          0.43          3.25         1.99 o
  -9  -5   2          4.51          5.02         2.07 o
  -8  -5   2         17.83         21.73         2.01 o
  -7  -5   2        214.26        217.81         9.38 o
  -6  -5   2        610.74        636.05        25.54 o
  -5  -5   2        908.75        940.36        19.27 o
  -4  -5   2       1248.81       1131.55        17.10 o
  -3  -5   2       1817.14       1830.24        37.55 o
  -2  -5   2       1517.22       1540.48        34.38 o
  -1  -5   2        947.99        937.90         6.81 o
   0  -5   2       1235.24       1198.72        15.00 o
   1  -5   2        105.49        112.91         1.86 o
   2  -5   2         67.15         70.35         1.82 o
   3  -5   2        114.54        111.94         2.10 o
   4  -5   2          3.27          8.32         1.88 o
   5  -5   2         40.34         44.05         2.03 o
   6  -5   2          6.30          7.93         1.74 o
   7  -5   2         12.45         14.51         1.69 o
 -10  -4   2         37.85         33.68         2.46 o
  -9  -4   2         26.10         26.74         2.07 o
  -8  -4   2         62.81         65.63         4.02 o
  -7  -4   2         33.48         31.07         2.13 o
  -6  -4   2         15.34         19.12         1.96 o
  -5  -4   2         38.54         43.32         1.89 o
  -4  -4   2        405.32        379.73         8.16 o
  -3  -4   2        135.31        127.65         2.76 o
  -2  -4   2       1792.86       1775.00        27.16 o
  -1  -4   2       2581.50       2404.97        25.82 o
   1  -4   2       1793.90       1800.76        31.99 o
   2  -4   2       1373.70       1334.90        21.48 o
   3  -4   2        476.68        495.06         3.68 o
   4  -4   2        110.54        120.85         2.68 o
   5  -4   2        137.68        128.44         3.94 o
   6  -4   2         15.43         16.25         1.84 o
   7  -4   2         10.83          9.78         1.74 o
 -10  -3   2         26.73         25.28         2.77 o
  -9  -3   2        103.28        100.33         5.08 o
  -8  -3   2        163.06        166.74         7.29 o
  -7  -3   2        254.07        268.10        13.53 o
  -6  -3   2         87.50         79.50         3.91 o
  -5  -3   2       1585.33       1504.75        81.26 o
  -4  -3   2        607.57        568.99        23.29 o
  -3  -3   2        703.08        661.82         9.35 o
  -2  -3   2         58.01         42.95         1.91 o
  -1  -3   2        246.40        257.09         5.06 o
   0  -3   2       1041.84       1005.01        13.67 o
   1  -3   2        555.29        662.74         8.99 o
   2  -3   2         42.11         27.05         1.72 o
   3  -3   2         55.28         58.16         2.16 o
   4  -3   2         62.12         67.45         2.03 o
   5  -3   2        115.46        120.75         2.67 o
   6  -3   2         41.51         46.16         1.80 o
   7  -3   2         17.58         20.34         1.76 o
   8  -3   2          7.30          7.86         1.75 o
 -10  -2   2          0.01          0.50         2.65 o
  -9  -2   2          0.26          0.65         2.92 o
  -8  -2   2          6.42          7.88         2.37 o
  -7  -2   2         61.44         66.93         3.46 o
  -6  -2   2        410.21        425.09        16.26 o
  -5  -2   2        987.65        933.58        24.85 o
  -4  -2   2       3360.64       2921.93        10.29 o
  -3  -2   2       2194.51       1976.80        72.77 o
  -2  -2   2       3413.77       2760.43        11.82 o
  -1  -2   2         40.31         47.43         2.17 o
   0  -2   2       1657.87       1607.40        18.55 o
   1  -2   2       1549.16       1340.09        12.33 o
   2  -2   2       1911.73       2026.56        47.20 o
   3  -2   2        414.18        407.30         7.29 o
   4  -2   2        175.71        155.47         2.57 o
   5  -2   2          1.41          3.19         1.75 o
   6  -2   2         39.10         40.24         1.91 o
   7  -2   2          2.53          4.68         1.79 o
   8  -2   2          4.52          5.90         1.68 o
   9  -2   2          4.90          3.91         1.66 o
  -9  -1   2         48.62         45.42         2.17 o
  -8  -1   2         40.21         36.92         2.35 o
  -7  -1   2         18.88         18.19         2.19 o
  -6  -1   2         12.34         10.14         1.88 o
  -5  -1   2         54.27         51.20         1.97 o
  -4  -1   2        347.92        400.98         7.76 o
  -3  -1   2        138.61        153.60         2.56 o
  -2  -1   2         84.83        127.29         4.56 o
  -1  -1   2       1300.40       1224.48        24.97 o
   0  -1   2       1663.36       1700.98        33.31 o
   1  -1   2       1003.59        836.22        17.13 o
   2  -1   2        291.73        274.26         5.21 o
   3  -1   2       1544.30       1612.27        12.24 o
   4  -1   2        132.57        115.51         2.47 o
   5  -1   2         84.41         80.44         2.04 o
   6  -1   2        258.85        278.87         6.38 o
   7  -1   2        217.33        224.26         5.02 o
   8  -1   2         99.20         94.52         2.76 o
   9  -1   2         26.38         23.95         1.89 o
  -9   0   2         33.08         28.08         2.14 o
  -8   0   2         75.43         76.44         2.38 o
  -7   0   2        141.33        151.12         5.81 o
  -6   0   2         46.52         46.20         2.21 o
  -5   0   2        216.48        213.13         3.03 o
  -4   0   2        863.48        871.44        21.31 o
  -3   0   2        702.18        614.97        11.36 o
  -2   0   2       1351.02       1570.96        19.48 o
   1   0   2          7.05          8.68         2.52 o
   2   0   2         75.09         79.81         2.28 o
   3   0   2       1629.14       1702.79        25.65 o
   4   0   2         97.19         79.73         1.94 o
   5   0   2        402.37        406.59         6.53 o
   6   0   2         23.74         23.18         2.02 o
   7   0   2         58.68         67.51         2.26 o
   8   0   2         13.94         12.58         1.95 o
   9   0   2         24.75         24.17         2.14 o
  -9   1   2          0.57          2.08         1.97 o
  -8   1   2          1.80          4.68         2.01 o
  -7   1   2         14.05         15.69         2.04 o
  -6   1   2         55.68         58.65         2.13 o
  -5   1   2         12.28          9.77         2.27 o
  -4   1   2          2.64          6.32         2.41 o
  -3   1   2        535.02        509.81         3.43 o
  -2   1   2         35.70         46.69         2.39 o
  -1   1   2       1755.88       1747.55        96.20 o
   0   1   2       1415.80       1286.40        15.52 o
   1   1   2         33.42         23.12         2.21 o
   3   1   2       3557.27       3102.07       123.66 o
   4   1   2       2601.34       2440.01        38.30 o
   5   1   2       1305.90       1247.12        40.23 o
   6   1   2        521.66        513.51        15.89 o
   7   1   2        124.42        121.46         5.26 o
   8   1   2         18.77         16.57         2.33 o
   9   1   2         31.32         31.32         2.16 o
  10   1   2          1.07          0.91         2.17 o
  -8   2   2          9.90         11.89         1.99 o
  -7   2   2         40.82         43.33         2.14 o
  -6   2   2         29.40         29.76         1.89 o
  -5   2   2        830.06        809.95        22.54 o
  -4   2   2          6.62         11.20         2.16 o
  -3   2   2        631.68        671.96        21.22 o
  -2   2   2       1121.60       1140.26        16.11 o
  -1   2   2        825.41        771.27        16.47 o
   0   2   2        224.99        196.80         4.26 o
   1   2   2        196.19        209.85         2.62 o
   2   2   2        964.61       1020.67        15.27 o
   3   2   2       1354.11       1441.80        33.11 o
   4   2   2        344.43        295.02         9.17 o
   5   2   2        275.90        259.44         8.94 o
   6   2   2        393.21        393.69        16.47 o
   7   2   2        382.94        399.08        16.55 o
   8   2   2        209.67        231.48         6.83 o
   9   2   2         63.71         73.22         3.69 o
  10   2   2         28.04         25.72         2.76 o
  -8   3   2          1.44          4.56         1.88 o
  -7   3   2          0.22          4.06         1.96 o
  -6   3   2         21.08         17.69         1.95 o
  -5   3   2         37.99         35.54         2.04 o
  -4   3   2        358.14        361.99         9.61 o
  -3   3   2        223.42        232.28         7.54 o
  -2   3   2       1999.94       1988.97        82.10 o
  -1   3   2       3549.32       3767.43        12.06 o
   2   3   2       3564.30       3501.35        12.39 o
   3   3   2       1209.53       1083.80        21.69 o
   4   3   2        579.27        537.68        11.00 o
   5   3   2        166.84        164.18         4.05 o
   6   3   2          4.83          4.36         1.83 o
   7   3   2         37.29         33.77         1.91 o
   8   3   2         81.99         86.50         3.08 o
   9   3   2          3.62          4.44         2.09 o
  10   3   2         63.02         58.46         2.96 o
  -7   4   2          8.53         10.12         1.83 o
  -6   4   2         93.99        101.84         2.43 o
  -5   4   2         62.60         61.16         2.05 o
  -4   4   2        130.63        149.40         5.68 o
  -3   4   2        147.53        143.35         2.52 o
  -2   4   2          0.16          5.38         1.68 o
  -1   4   2        532.68        550.07         8.18 o
   0   4   2        740.39        733.34         4.18 o
   1   4   2       1171.16       1147.22         8.34 o
   2   4   2        606.50        589.09         5.86 o
   4   4   2        124.72        116.96         3.52 o
   5   4   2       1763.20       1708.59        37.65 o
   6   4   2        615.84        590.02        18.15 o
   7   4   2        185.34        193.63         7.80 o
   8   4   2         24.80         30.54         2.88 o
   9   4   2         13.24         16.46         1.87 o
  10   4   2         29.85         27.85         2.20 o
  -6   5   2         71.29         66.65         2.34 o
  -5   5   2        232.46        239.16        10.82 o
  -4   5   2        494.66        519.36        16.82 o
  -3   5   2        350.65        387.94         4.02 o
  -2   5   2        924.06        914.78        21.37 o
  -1   5   2        562.19        560.68         7.13 o
   0   5   2        223.31        206.10         1.81 o
   1   5   2        428.88        426.92         3.85 o
   2   5   2        177.75        140.38         1.83 o
   3   5   2          2.74          3.94         1.97 o
   4   5   2        416.24        456.81         9.90 o
   5   5   2         10.56          9.66         1.82 o
   6   5   2        203.13        189.32         6.39 o
   7   5   2         33.12         31.28         1.85 o
   8   5   2          0.70          3.95         1.82 o
   9   5   2         22.35         24.58         2.39 o
  10   5   2          0.64          2.86         1.94 o
  -6   6   2          0.02          2.07         1.92 o
  -5   6   2         11.16         11.33         1.93 o
  -4   6   2         34.89         37.48         2.00 o
  -3   6   2         96.85         98.83         2.99 o
  -2   6   2        237.30        243.95         4.00 o
  -1   6   2        567.72        606.23         4.46 o
   0   6   2        975.34        996.87        26.89 o
   1   6   2        845.24        829.26        10.44 o
   2   6   2       1683.05       1759.14        20.39 o
   3   6   2        186.01        164.12         1.86 o
   4   6   2        254.24        246.34         5.74 o
   5   6   2        345.27        347.91         6.62 o
   6   6   2         78.17         83.47         2.03 o
   7   6   2         78.74         83.68         2.42 o
   8   6   2         25.04         30.27         1.94 o
   9   6   2         30.79         39.05         2.98 o
  10   6   2          0.11          3.21         1.85 o
  -5   7   2         37.52         31.40         2.33 o
  -4   7   2         17.34         15.53         2.03 o
  -3   7   2         53.55         55.84         2.66 o
  -2   7   2         23.44         24.42         1.65 o
  -1   7   2         11.22         13.26         1.66 o
   0   7   2          3.54          7.78         1.65 o
   1   7   2         14.36         21.55         1.75 o
   2   7   2          0.82          3.41         1.61 o
   3   7   2         62.56         75.17         1.81 o
   4   7   2          5.27          8.35         1.70 o
   5   7   2         78.96         77.75         2.05 o
   6   7   2         58.42         53.03         1.84 o
   7   7   2         77.93         78.32         2.94 o
   8   7   2          6.51          8.92         1.71 o
   9   7   2         15.32         18.62         3.10 o
  10   7   2         11.20         11.84         1.82 o
  -4   8   2         35.78         31.71         1.96 o
  -3   8   2         43.35         44.33         1.86 o
  -2   8   2        107.43        117.48         2.86 o
  -1   8   2        115.90        120.59         1.79 o
   0   8   2        225.42        231.21         3.14 o
   1   8   2        235.35        245.85         4.62 o
   2   8   2        358.75        374.20         8.35 o
   3   8   2        173.26        189.10         5.76 o
   4   8   2        183.55        184.15         5.98 o
   5   8   2         35.19         38.28         1.91 o
   6   8   2         63.31         71.24         1.99 o
   7   8   2         55.14         56.48         1.92 o
   8   8   2         23.39         29.26         1.65 o
   9   8   2         14.40         14.62         1.73 o
  10   8   2          7.49          7.08         1.76 o
  -3   9   2          1.26          1.87         1.82 o
  -2   9   2          0.76          4.38         1.75 o
  -1   9   2          0.32          4.15         1.68 o
   0   9   2         14.75         16.14         1.89 o
   1   9   2         12.15         15.40         2.12 o
   2   9   2         38.13         43.47         1.79 o
   3   9   2         61.06         64.40         1.77 o
   4   9   2         50.81         51.89         2.34 o
   5   9   2        190.28        191.93         5.79 o
   6   9   2        213.02        220.56         4.48 o
   7   9   2        212.00        207.54         3.22 o
   8   9   2        119.53        119.59         4.60 o
   9   9   2         70.67         70.64         1.88 o
  10   9   2         15.22         15.47         1.74 o
  -1  10   2         42.87         39.84         1.84 o
   0  10   2         77.44         75.20         2.94 o
   1  10   2         54.62         55.44         1.75 o
   2  10   2        133.81        131.03         1.98 o
   3  10   2         40.96         35.87         1.76 o
   4  10   2         26.59         27.84         1.79 o
   5  10   2          1.70          4.54         1.69 o
   6  10   2          5.34          8.27         1.65 o
   7  10   2         14.51         14.99         1.70 o
   8  10   2         31.37         22.83         1.68 o
   9  10   2          2.68          3.79         1.65 o
   0  11   2         28.21         29.06         1.77 o
   1  11   2         72.92         68.89         3.06 o
   2  11   2         88.67         85.05         1.91 o
   3  11   2        192.68        187.90         3.27 o
   4  11   2        140.20        128.53         2.17 o
   5  11   2        124.88        119.82         2.24 o
   6  11   2         72.88         66.89         2.13 o
   7  11   2         42.94         40.10         1.70 o
   8  11   2         16.81         17.14         1.64 o
   3  12   2          6.60          9.58         1.56 o
   4  12   2         29.65         28.36         1.67 o
   5  12   2         19.31         17.46         1.67 o
   6  12   2         30.57         22.69         2.30 o
  -7 -11   3          2.91          5.19         1.59 o
  -6 -11   3          1.26          3.74         1.96 o
  -5 -11   3          0.18          2.71         1.56 o
  -4 -11   3          9.22          9.73         1.71 o
  -3 -11   3         22.82         20.64         1.82 o
  -2 -11   3         48.75         45.43         1.76 o
  -1 -11   3         45.74         37.87         2.28 o
  -8 -10   3         45.02         44.06         2.67 o
  -7 -10   3         69.95         69.95         2.44 o
  -6 -10   3         80.67         80.71         2.48 o
  -5 -10   3         59.54         61.61         2.14 o
  -4 -10   3        253.17        258.09         5.60 o
  -3 -10   3         24.42         28.71         1.73 o
  -2 -10   3         25.51         28.63         1.91 o
  -1 -10   3          2.19          4.54         1.78 o
   0 -10   3          0.17          1.77         2.38 o
   1 -10   3          5.85          7.52         1.72 o
  -9  -9   3          8.50          5.56         1.84 o
  -8  -9   3          1.50          0.71         1.70 o
  -7  -9   3         29.43         34.40         1.90 o
  -6  -9   3         85.90         85.00         2.10 o
  -5  -9   3        143.58        148.42         2.87 o
  -4  -9   3        228.81        237.46         5.52 o
  -3  -9   3        378.97        394.56        11.79 o
  -2  -9   3         80.73         88.00         1.90 o
  -1  -9   3        174.48        182.72         5.95 o
   0  -9   3        106.58        114.13         1.86 o
   1  -9   3         84.41         89.76         1.85 o
   2  -9   3         31.77         34.12         1.87 o
   3  -9   3         42.05         40.67         2.01 o
  -9  -8   3         11.07         11.55         1.80 o
  -8  -8   3         74.22         71.74         2.35 o
  -7  -8   3         12.67         12.52         1.98 o
  -6  -8   3          6.22          6.82         1.68 o
  -5  -8   3          8.87         10.37         1.79 o
  -4  -8   3          9.39         11.72         1.74 o
  -3  -8   3         15.27         18.84         1.89 o
  -2  -8   3         24.58         26.80         1.85 o
  -1  -8   3          1.93          3.85         1.75 o
   0  -8   3         16.71         18.71         1.79 o
   1  -8   3         28.65         26.82         1.77 o
   2  -8   3         19.66         23.95         1.75 o
   3  -8   3         13.08         17.44         2.82 o
   4  -8   3         38.73         39.16         1.92 o
 -10  -7   3          9.64          8.67         1.87 o
  -9  -7   3          2.28          4.27         1.85 o
  -8  -7   3        134.77        142.25         6.24 o
  -7  -7   3         92.70         94.00         3.37 o
  -6  -7   3         87.88        100.77         5.15 o
  -5  -7   3        161.83        162.24         2.01 o
  -4  -7   3        317.94        303.46         5.84 o
  -3  -7   3        403.37        416.12         6.73 o
  -2  -7   3        146.52        160.14         2.89 o
  -1  -7   3        494.65        521.81         7.16 o
   0  -7   3        252.71        259.12         4.80 o
   1  -7   3        126.53        153.10         2.10 o
   2  -7   3        157.02        157.11         2.19 o
   3  -7   3         51.18         49.05         2.22 o
   4  -7   3         31.73         27.27         1.93 o
   5  -7   3          0.24         -0.31         1.97 o
 -10  -6   3          0.21          0.23         2.26 o
  -9  -6   3          0.31          4.68         1.96 o
  -8  -6   3          2.46          3.42         1.87 o
  -7  -6   3          2.19          3.94         2.00 o
  -6  -6   3          1.42          3.47         1.83 o
  -5  -6   3         67.15         65.60         1.93 o
  -4  -6   3          4.48          6.23         1.67 o
  -3  -6   3          5.66          9.50         1.74 o
  -2  -6   3        103.28         96.97         1.85 o
  -1  -6   3         61.39         59.25         2.15 o
   0  -6   3        567.33        576.98        11.19 o
   1  -6   3        382.12        408.82        10.53 o
   2  -6   3        386.10        425.17         3.61 o
   3  -6   3        513.05        540.33         9.77 o
   4  -6   3        163.98        179.67         2.43 o
   5  -6   3        112.20        106.85         2.13 o
   6  -6   3         39.28         33.64         1.73 o
 -10  -5   3          0.47          1.45         1.95 o
  -9  -5   3         18.59         20.63         2.08 o
  -8  -5   3         19.25         24.46         2.00 o
  -7  -5   3         76.67         75.08         2.78 o
  -6  -5   3        280.98        279.82        11.85 o
  -5  -5   3        329.03        318.54         8.15 o
  -4  -5   3       1175.28       1193.30        24.72 o
  -3  -5   3        119.63        102.65         1.96 o
  -2  -5   3       1151.11       1116.69        27.45 o
  -1  -5   3        583.01        579.34         7.74 o
   0  -5   3        224.73        250.71         3.26 o
   1  -5   3         53.99         41.03         1.75 o
   2  -5   3         46.12         44.48         1.87 o
   3  -5   3         11.45         13.95         1.99 o
   4  -5   3         67.21         77.77         2.79 o
   5  -5   3         40.76         50.32         1.99 o
   6  -5   3         48.74         50.55         2.02 o
   7  -5   3         35.12         32.97         1.82 o
 -10  -4   3          0.46          2.42         2.09 o
  -9  -4   3         35.30         28.72         2.12 o
  -8  -4   3          2.39          4.98         1.96 o
  -7  -4   3          9.38          8.84         2.20 o
  -6  -4   3         10.31         13.59         2.11 o
  -5  -4   3         21.91         23.50         1.96 o
  -4  -4   3        384.21        385.54        12.10 o
  -3  -4   3       1138.85       1013.11        19.33 o
  -2  -4   3       1384.33       1267.25        21.91 o
   0  -4   3       3156.29       3074.26        46.34 o
   1  -4   3       2418.37       2475.78        25.62 o
   2  -4   3       1429.60       1453.81        27.03 o
   3  -4   3        618.05        603.27         8.07 o
   4  -4   3        234.40        237.61         3.87 o
   5  -4   3         46.71         38.74         1.91 o
   6  -4   3          3.19          4.85         1.88 o
   7  -4   3          0.91          4.75         1.77 o
 -10  -3   3          6.75          7.33         2.38 o
  -9  -3   3         21.03         17.82         2.51 o
  -8  -3   3         58.82         59.01         2.82 o
  -7  -3   3        148.63        157.43         6.11 o
  -6  -3   3        424.19        422.00        19.12 o
  -5  -3   3        600.27        602.91        25.35 o
  -4  -3   3        444.42        455.09        14.45 o
  -3  -3   3        424.64        354.13         9.89 o
  -2  -3   3          3.89         11.75         1.82 o
  -1  -3   3        271.73        273.95         4.26 o
   0  -3   3        454.23        521.92         7.45 o
   1  -3   3         64.99         52.90         1.73 o
   2  -3   3       1531.84       1440.93        32.88 o
   3  -3   3        531.92        588.53        13.62 o
   4  -3   3        851.02        882.48        18.43 o
   5  -3   3        183.77        201.77         5.98 o
   6  -3   3        158.26        159.30         3.60 o
   7  -3   3         26.09         27.72         1.78 o
   8  -3   3         15.35         14.88         1.68 o
 -10  -2   3          0.18          1.63         2.77 o
  -9  -2   3          0.25          2.44         2.66 o
  -8  -2   3         52.70         59.17         2.69 o
  -7  -2   3        117.70        130.77         4.39 o
  -6  -2   3        601.14        624.09        21.16 o
  -5  -2   3       1696.99       1716.11        48.49 o
  -4  -2   3       1781.69       1801.27        57.81 o
  -3  -2   3       2216.85       1987.57        72.67 o
  -2  -2   3       2062.01       1973.15        49.50 o
   0  -2   3       2300.07       2378.37        72.28 o
   1  -2   3       1249.79       1217.16        25.30 o
   2  -2   3         21.89         29.00         2.09 o
   3  -2   3         12.23          9.97         1.85 o
   4  -2   3         91.57        115.65         2.68 o
   5  -2   3         53.54         58.10         2.00 o
   6  -2   3          0.55          2.87         1.82 o
   7  -2   3          6.73         10.63         1.71 o
   8  -2   3          0.32          1.99         1.68 o
   9  -2   3          3.49          2.49         2.36 o
  -9  -1   3         26.35         24.04         2.37 o
  -8  -1   3         37.49         37.48         2.45 o
  -7  -1   3         12.53         12.53         2.40 o
  -6  -1   3          0.22          1.37         2.20 o
  -5  -1   3         82.36         87.06         5.73 o
  -4  -1   3        131.51        139.25         2.21 o
  -3  -1   3       1506.44       1396.04        29.23 o
  -2  -1   3       1034.54        908.50        19.14 o
  -1  -1   3       3037.81       2721.63        14.70 o
   2  -1   3        621.36        627.35         8.68 o
   3  -1   3        214.40        155.09         3.69 o
   4  -1   3        633.66        666.33        20.94 o
   5  -1   3        220.65        210.69         3.04 o
   6  -1   3        254.93        260.12         5.13 o
   7  -1   3         49.33         44.97         1.79 o
   8  -1   3         17.44         19.19         1.78 o
   9  -1   3          4.23          4.82         1.95 o
  -9   0   3         20.75         18.59         1.86 o
  -8   0   3         71.36         68.95         2.41 o
  -7   0   3        215.50        218.52         7.79 o
  -6   0   3        318.69        341.01         9.49 o
  -5   0   3        429.91        422.57        21.68 o
  -4   0   3        465.54        425.05        14.47 o
  -3   0   3        937.67       1075.56        42.64 o
  -2   0   3        337.57        408.26         9.03 o
  -1   0   3         42.96         29.66         3.26 o
   0   0   3        750.50        835.73        37.76 o
   1   0   3        994.96        988.33         9.54 o
   2   0   3        270.35        226.85         3.67 o
   3   0   3        119.29        121.48         2.10 o
   4   0   3         75.66         48.82         1.86 o
   5   0   3         43.42         42.22         2.46 o
   6   0   3         84.69         84.31         4.99 o
   7   0   3          1.80          2.97         2.10 o
   8   0   3         18.68         25.43         2.23 o
   9   0   3          2.78          6.45         1.90 o
  -9   1   3          3.34          3.13         1.92 o
  -8   1   3          0.25         -0.12         2.12 o
  -7   1   3         37.13         36.08         2.14 o
  -6   1   3        123.80        125.61         4.01 o
  -5   1   3        105.62        112.91         2.77 o
  -4   1   3        859.44        826.20        22.69 o
  -3   1   3        695.54        614.01         3.47 o
  -2   1   3        138.08        121.23         4.14 o
  -1   1   3       2743.81       2595.41       104.32 o
   2   1   3       1069.24       1011.84        25.37 o
   3   1   3       1234.60       1171.52        34.69 o
   4   1   3        793.79        761.47        25.03 o
   5   1   3         46.41         35.26         2.18 o
   6   1   3        184.37        191.54         6.41 o
   7   1   3        239.89        245.94        12.49 o
   8   1   3         60.81         58.17         2.95 o
   9   1   3          1.56          2.60         2.41 o
  10   1   3          0.05          2.68         2.07 o
  -8   2   3         22.10         19.75         2.03 o
  -7   2   3         15.91         15.24         3.13 o
  -6   2   3         13.78         13.71         2.04 o
  -5   2   3          2.79          3.55         2.08 o
  -4   2   3        137.52        135.10         2.65 o
  -3   2   3         11.44         13.67         2.03 o
  -2   2   3         56.94         51.91         2.46 o
  -1   2   3        165.11        197.17         5.74 o
   0   2   3        356.65        328.72         4.82 o
   1   2   3        707.30        710.81         6.69 o
   2   2   3         24.87         23.13         2.11 o
   3   2   3         32.56         24.87         2.25 o
   4   2   3         98.90         92.59         3.67 o
   5   2   3        888.38        932.39        27.91 o
   6   2   3        314.57        312.64        11.12 o
   7   2   3        783.96        811.09        31.83 o
   8   2   3        273.27        290.98        12.78 o
   9   2   3         39.68         41.48         2.22 o
  10   2   3         42.74         40.96         2.35 o
  -8   3   3         10.35         11.65         1.88 o
  -7   3   3         12.66         13.47         2.08 o
  -6   3   3         50.40         48.90         2.20 o
  -5   3   3         13.83         12.18         1.96 o
  -4   3   3        327.60        312.21        12.06 o
  -3   3   3        391.11        434.38        15.63 o
  -2   3   3       1544.20       1541.23        16.38 o
  -1   3   3       1278.72       1212.02        24.27 o
   0   3   3       2182.64       2147.24        44.87 o
   1   3   3       1183.76       1123.77        11.56 o
   2   3   3        173.12        132.24         2.38 o
   4   3   3          2.37          2.37         2.05 o
   5   3   3        201.72        220.06         5.74 o
   6   3   3          0.55          2.75         1.94 o
   7   3   3         32.44         31.43         2.45 o
   8   3   3         93.03         93.44         5.26 o
   9   3   3         26.02         27.53         2.17 o
  10   3   3          0.78          4.97         2.16 o
  -7   4   3          4.62          8.04         1.85 o
  -6   4   3         21.13         23.62         2.00 o
  -5   4   3         17.48         18.75         1.97 o
  -4   4   3        112.99        117.53         3.60 o
  -3   4   3        324.23        324.05         8.10 o
  -2   4   3         27.28         25.94         1.88 o
  -1   4   3        197.79        181.96         3.77 o
   0   4   3        462.66        471.33         4.11 o
   1   4   3        775.38        802.18        10.11 o
   2   4   3       1595.35       1465.46        30.69 o
   3   4   3       2485.55       2354.56        27.02 o
   4   4   3       5626.17       5484.30        12.83 o
   5   4   3        638.82        548.28        11.44 o
   6   4   3        701.10        694.03        19.63 o
   7   4   3        221.83        240.52         6.04 o
   8   4   3         55.08         62.12         2.54 o
   9   4   3         14.85         17.35         1.86 o
  10   4   3          0.13          0.79         2.08 o
  -6   5   3         30.34         25.63         1.93 o
  -5   5   3        121.37        119.28         4.64 o
  -4   5   3        153.52        153.55         5.09 o
  -3   5   3        357.33        355.45        10.96 o
  -2   5   3        205.95        210.28         3.29 o
  -1   5   3       1199.79       1201.10        30.35 o
   0   5   3        720.38        726.26         9.16 o
   1   5   3        114.89        113.78         1.96 o
   2   5   3          4.05          5.81         1.68 o
   3   5   3        557.30        615.17         6.45 o
   4   5   3        442.60        494.99         9.66 o
   5   5   3        271.69        259.64         2.93 o
   6   5   3        128.36        118.05         3.13 o
   7   5   3        159.15        170.86         5.02 o
   8   5   3        107.65        116.14         3.30 o
   9   5   3         58.11         63.75         2.52 o
  10   5   3          7.52          6.49         2.42 o
  -6   6   3          2.27          0.19         2.98 o
  -5   6   3          0.40          1.32         2.14 o
  -4   6   3         86.64         87.86         2.18 o
  -3   6   3        100.25         99.99         2.55 o
  -2   6   3        523.97        535.45         6.88 o
  -1   6   3       1347.66       1401.35        22.68 o
   0   6   3       1833.10       1945.73        20.63 o
   1   6   3       1114.93       1120.52        17.16 o
   2   6   3        708.07        689.58        14.73 o
   3   6   3        565.65        630.94        13.40 o
   4   6   3        549.37        561.68        14.57 o
   5   6   3         15.39         14.04         1.88 o
   6   6   3        340.70        356.16         5.11 o
   7   6   3          1.11          6.31         1.80 o
   8   6   3         37.75         35.81         1.92 o
   9   6   3         26.54         28.30         1.90 o
  10   6   3          0.75          0.24         2.45 o
  -5   7   3         31.60         27.35         1.93 o
  -4   7   3         41.68         42.72         2.07 o
  -3   7   3          4.92          4.83         2.09 o
  -2   7   3          2.08          5.75         1.74 o
  -1   7   3          8.60         13.46         1.68 o
   0   7   3        130.63        144.03         1.81 o
   1   7   3        126.08        137.50         3.34 o
   2   7   3         91.30         94.55         1.78 o
   3   7   3        314.79        343.30         7.73 o
   4   7   3        558.75        533.93        11.27 o
   5   7   3        525.57        517.64         9.59 o
   6   7   3         84.19         79.08         2.30 o
   7   7   3        116.22        115.85         2.66 o
   8   7   3          4.14          6.45         1.71 o
   9   7   3          2.17          5.09         1.71 o
  10   7   3         31.68         30.20         1.88 o
  -4   8   3         65.56         50.93         2.09 o
  -3   8   3         93.03         88.27         3.29 o
  -2   8   3        121.53        119.41         2.29 o
  -1   8   3        149.84        154.04         4.05 o
   0   8   3        183.68        185.50         3.60 o
   1   8   3        133.87        137.02         1.98 o
   2   8   3         48.78         49.83         1.86 o
   3   8   3         38.72         38.47         1.68 o
   4   8   3         67.31         73.34         1.83 o
   5   8   3          2.98          4.78         1.83 o
   6   8   3          3.89          5.40         1.83 o
   7   8   3          0.19          1.09         1.78 o
   8   8   3          6.30          8.18         1.66 o
   9   8   3          0.24          2.08         1.72 o
  10   8   3          0.62          3.78         2.01 o
  -3   9   3         10.76          6.98         3.29 o
  -2   9   3          9.20         10.32         1.80 o
  -1   9   3         46.41         50.73         1.72 o
   0   9   3         94.41         99.48         2.01 o
   1   9   3         88.78         91.87         1.88 o
   2   9   3        131.50        137.18         2.52 o
   3   9   3        118.32        128.90         1.90 o
   4   9   3        169.84        177.41         3.73 o
   5   9   3         52.87         58.24         1.69 o
   6   9   3        204.41        209.51         4.66 o
   7   9   3         77.74         76.96         1.96 o
   8   9   3         55.21         59.26         2.03 o
   9   9   3          8.43         10.33         1.65 o
  10   9   3         11.23         12.98         2.41 o
  -1  10   3         16.97         15.65         1.78 o
   0  10   3          4.17          3.22         1.71 o
   1  10   3          6.53          6.80         1.74 o
   2  10   3          0.40          2.71         1.88 o
   3  10   3          7.80         11.68         1.84 o
   4  10   3          0.17          3.90         1.70 o
   5  10   3          0.84          1.85         2.39 o
   6  10   3         11.74         12.79         1.69 o
   7  10   3          4.18          3.85         1.81 o
   8  10   3         11.59         13.22         1.64 o
   9  10   3         18.93         18.22         1.65 o
   1  11   3         53.52         52.17         2.24 o
   2  11   3         63.68         54.61         1.69 o
   3  11   3        105.29        102.26         1.88 o
   4  11   3        115.90        113.44         1.94 o
   5  11   3         72.63         68.34         2.81 o
   6  11   3         60.18         57.68         3.20 o
   7  11   3         15.07         16.05         1.64 o
   8  11   3          7.92          7.05         1.59 o
   3  12   3          7.25          6.64         3.89 o
   4  12   3         45.67         40.22         1.75 o
   5  12   3         29.84         27.32         1.66 o
   6  12   3         34.63         25.62         1.76 o
  -7 -11   4          3.13          5.88         1.83 o
  -6 -11   4          0.20         -0.07         1.65 o
  -5 -11   4          7.98          8.70         1.76 o
  -4 -11   4         12.23         13.64         1.78 o
  -3 -11   4         56.35         47.78         1.78 o
  -2 -11   4         99.68         91.92         2.63 o
  -1 -11   4         82.01         79.36         2.21 o
  -8 -10   4         18.32         19.43         1.72 o
  -7 -10   4         69.86         68.12         3.11 o
  -6 -10   4        119.40        120.28         3.59 o
  -5 -10   4         74.43         67.73         2.51 o
  -4 -10   4         45.73         48.01         1.89 o
  -3 -10   4         30.34         28.64         1.84 o
  -2 -10   4          2.84          3.56         1.75 o
  -1 -10   4          4.07          4.16         1.71 o
   0 -10   4          0.06          0.24         1.69 o
   1 -10   4         12.70         14.39         1.74 o
  -9  -9   4          5.83          5.92         1.76 o
  -8  -9   4          8.11          7.40         1.75 o
  -7  -9   4         54.35         54.41         2.13 o
  -6  -9   4        189.23        193.62         4.71 o
  -5  -9   4        235.45        241.94         2.37 o
  -4  -9   4        183.21        186.93         4.86 o
  -3  -9   4        311.38        320.10         8.56 o
  -2  -9   4        269.17        279.05         6.62 o
  -1  -9   4        244.59        254.91         8.80 o
   0  -9   4        126.00        135.93         3.13 o
   1  -9   4         88.75         94.62         3.09 o
   2  -9   4          9.18          8.57         1.89 o
   3  -9   4          0.48          4.22         1.96 o
  -9  -8   4          6.06          7.06         1.81 o
  -8  -8   4         39.55         40.25         2.21 o
  -7  -8   4         15.29         16.24         1.85 o
  -6  -8   4          4.35          5.46         1.90 o
  -5  -8   4          0.65          1.89         1.74 o
  -4  -8   4          6.02          9.09         1.77 o
  -3  -8   4          0.38          2.86         1.94 o
  -2  -8   4        419.00        428.19         9.91 o
  -1  -8   4        106.34        109.51         3.35 o
   0  -8   4        213.93        215.25         7.29 o
   1  -8   4        115.26        125.68         1.95 o
   2  -8   4         83.22         87.71         1.89 o
   3  -8   4         22.26         24.54         2.21 o
   4  -8   4         22.80         24.85         1.88 o
  -9  -7   4        126.47        116.80         7.20 o
  -8  -7   4         10.05         14.14         1.97 o
  -7  -7   4        239.23        236.14        10.50 o
  -6  -7   4        267.17        272.81         8.00 o
  -5  -7   4        248.87        250.30         6.79 o
  -4  -7   4        270.53        277.23         2.53 o
  -3  -7   4        198.63        201.26         4.43 o
  -2  -7   4        147.97        156.12         2.76 o
  -1  -7   4         20.32         25.17         1.81 o
   0  -7   4        134.46        140.27         3.23 o
   1  -7   4          4.41          5.42         1.74 o
   2  -7   4         18.70         19.04         1.82 o
   3  -7   4          1.21          3.84         2.16 o
   4  -7   4          2.21          3.07         2.01 o
   5  -7   4          6.94         10.07         2.14 o
 -10  -6   4          0.43          4.60         1.99 o
  -9  -6   4          0.23          2.94         2.01 o
  -8  -6   4          9.59         15.00         1.96 o
  -7  -6   4          3.08          3.16         2.07 o
  -6  -6   4        122.71        132.94         5.66 o
  -5  -6   4        132.13        136.19         3.71 o
  -4  -6   4        166.38        149.90         2.64 o
  -3  -6   4        409.10        402.39         8.69 o
  -2  -6   4        345.98        329.71         8.54 o
  -1  -6   4        106.95         97.31         2.40 o
   0  -6   4        485.36        505.86         7.51 o
   1  -6   4        477.54        504.52        11.85 o
   2  -6   4        274.19        291.96         4.29 o
   3  -6   4        191.61        219.30         2.38 o
   4  -6   4        102.20        101.80         2.41 o
   5  -6   4         64.12         61.73         2.14 o
   6  -6   4          8.88          8.41         1.59 o
 -10  -5   4         26.94         21.76         2.07 o
  -9  -5   4          5.80          7.17         2.18 o
  -8  -5   4         43.76         41.24         2.20 o
  -7  -5   4        194.76        199.86        10.69 o
  -6  -5   4          4.05          5.95         1.97 o
  -5  -5   4          6.32          8.04         1.92 o
  -4  -5   4         54.20         45.93         1.85 o
  -3  -5   4        197.38        190.37         3.45 o
  -2  -5   4        111.64        112.29         3.63 o
  -1  -5   4        237.97        225.03         5.58 o
   0  -5   4        158.12        167.45         1.88 o
   1  -5   4          9.27          8.05         1.73 o
   2  -5   4         52.61         50.69         2.07 o
   3  -5   4         11.27         17.16         1.98 o
   4  -5   4         75.11         89.92         2.16 o
   5  -5   4         43.51         46.20         2.16 o
   6  -5   4         85.62         89.36         1.98 o
   7  -5   4         16.48         15.57         1.63 o
 -10  -4   4          3.14          4.50         2.47 o
  -9  -4   4         30.41         34.41         2.65 o
  -8  -4   4          9.01         12.50         2.10 o
  -7  -4   4         46.77         50.89         2.21 o
  -6  -4   4         23.21         27.73         2.07 o
  -5  -4   4         77.62         66.09         2.98 o
  -4  -4   4        216.63        229.45         6.14 o
  -3  -4   4       1487.07       1422.54        29.34 o
  -2  -4   4       1575.63       1433.13        27.91 o
  -1  -4   4       2814.53       2906.26        26.70 o
   0  -4   4        939.23        998.65        10.68 o
   1  -4   4       1034.21       1001.44        13.20 o
   2  -4   4        507.83        526.64        13.52 o
   3  -4   4        341.83        340.37         2.47 o
   4  -4   4        332.82        314.49         6.93 o
   5  -4   4          6.68          4.53         1.83 o
   6  -4   4          9.89          6.12         1.81 o
   7  -4   4          5.11          8.59         1.71 o
 -10  -3   4          0.69          1.54         3.06 o
  -9  -3   4          0.65          3.39         2.41 o
  -8  -3   4         37.93         35.30         2.60 o
  -7  -3   4         36.87         37.29         2.42 o
  -6  -3   4        215.49        204.94         8.93 o
  -5  -3   4        431.56        435.24        19.59 o
  -4  -3   4         25.67         22.54         2.05 o
  -3  -3   4         24.03         23.40         1.93 o
  -2  -3   4        656.00        666.58        14.98 o
  -1  -3   4        152.32        203.53         3.98 o
   0  -3   4        292.42        277.92         3.61 o
   1  -3   4        495.63        437.17         5.64 o
   2  -3   4       1237.99       1271.13         9.43 o
   3  -3   4       1265.09       1297.67        39.98 o
   4  -3   4       1330.27       1324.22        13.35 o
   5  -3   4        602.48        618.86        12.53 o
   6  -3   4        107.77        105.20         2.99 o
   7  -3   4         71.58         65.36         1.83 o
   8  -3   4         11.62         12.16         1.58 o
  -9  -2   4          4.68          7.85         3.21 o
  -8  -2   4         12.68         13.38         2.16 o
  -7  -2   4        240.89        228.26         9.22 o
  -6  -2   4        416.03        401.86         9.26 o
  -5  -2   4        579.44        626.97        11.72 o
  -4  -2   4        535.40        491.72        15.08 o
  -3  -2   4       1622.72       1557.03        53.22 o
  -2  -2   4       1954.00       1853.16        63.77 o
  -1  -2   4       1519.05       1412.52        39.47 o
   0  -2   4       3795.88       3623.79       135.07 o
   1  -2   4        253.95        273.97         2.58 o
   2  -2   4          9.83          8.65         2.03 o
   3  -2   4        122.46        147.13         2.39 o
   4  -2   4        222.46        214.64         3.44 o
   5  -2   4         75.61         76.80         1.91 o
   6  -2   4         66.83         78.05         1.97 o
   7  -2   4         37.18         38.44         1.77 o
   8  -2   4         33.23         31.98         1.72 o
  -9  -1   4          2.70          5.58         2.21 o
  -8  -1   4         13.55         11.33         2.37 o
  -7  -1   4          8.27         12.62         2.56 o
  -6  -1   4          1.22          3.68         2.23 o
  -5  -1   4         25.67         32.99         2.63 o
  -4  -1   4        154.30        164.22         3.40 o
  -3  -1   4        755.11        674.86        10.89 o
  -2  -1   4       3102.11       3119.10        12.94 o
   2  -1   4       1295.85       1260.91        17.51 o
   3  -1   4       2043.45       1832.47        38.61 o
   4  -1   4        261.26        246.59         7.47 o
   5  -1   4        361.35        354.71        11.00 o
   6  -1   4         25.73         25.66         1.85 o
   7  -1   4          5.30          4.21         1.67 o
   8  -1   4          4.41          5.14         2.06 o
   9  -1   4          0.49          3.24         1.88 o
  -9   0   4         30.38         26.18         2.31 o
  -8   0   4         49.83         50.15         3.00 o
  -7   0   4        162.03        165.29         6.18 o
  -6   0   4        191.60        197.83         5.87 o
  -5   0   4        520.10        508.16        14.99 o
  -4   0   4        703.97        665.10        14.50 o
  -3   0   4         62.82         63.88         2.59 o
  -2   0   4          6.39         11.32         2.42 o
  -1   0   4          6.22          5.21         2.84 o
   0   0   4        244.75        226.83        13.00 o
   1   0   4        446.25        482.90        43.00 o
   2   0   4        372.72        343.99         9.40 o
   3   0   4       1167.65       1132.40        40.75 o
   4   0   4        237.95        230.68        11.57 o
   5   0   4        587.70        658.10        35.38 o
   6   0   4        126.06        129.35         9.35 o
   7   0   4         10.16         10.73         2.48 o
   8   0   4         23.73         28.57         2.28 o
   9   0   4          8.94          9.98         2.04 o
  -8   1   4          4.01          4.98         1.98 o
  -7   1   4         42.43         44.28         2.08 o
  -6   1   4        240.83        246.79         4.81 o
  -5   1   4        617.88        597.49         8.93 o
  -4   1   4       1203.76       1159.07        48.14 o
  -3   1   4        918.07        932.06        24.79 o
  -2   1   4       4138.06       3821.59        12.73 o
  -1   1   4        418.02        292.54         8.42 o
   0   1   4       1198.61       1286.04        29.44 o
   1   1   4       1104.35       1058.64         8.41 o
   2   1   4        705.35        560.49        15.95 o
   3   1   4          8.00         10.37         1.99 o
   4   1   4          3.45          6.83         2.08 o
   5   1   4        149.53        160.31         5.70 o
   6   1   4          3.06          9.79         2.35 o
   7   1   4         44.29         52.52         2.82 o
   8   1   4          0.04          0.25         2.49 o
   9   1   4          0.21          1.10         2.31 o
  10   1   4          0.28          0.83         2.03 o
  -8   2   4          5.11          9.47         1.95 o
  -7   2   4         17.16         22.21         2.77 o
  -6   2   4         10.27         14.29         2.02 o
  -5   2   4         31.19         32.80         2.18 o
  -4   2   4         59.35         58.66         2.52 o
  -3   2   4         46.67         47.12         2.09 o
  -2   2   4          6.23          7.71         2.10 o
  -1   2   4       1207.40       1242.31        20.66 o
   0   2   4         19.46         23.10         2.07 o
   1   2   4       1735.10       1763.60        26.53 o
   2   2   4        476.89        451.21         5.24 o
   3   2   4        631.39        574.66        10.51 o
   4   2   4        685.33        615.60        10.58 o
   5   2   4        583.21        506.29        13.96 o
   6   2   4        274.81        297.93        10.56 o
   7   2   4        226.86        239.32         9.52 o
   8   2   4         75.15         77.87         3.86 o
   9   2   4         59.19         59.91         3.86 o
  10   2   4          6.63          6.77         2.22 o
  -7   3   4         21.58         18.98         1.98 o
  -6   3   4         83.28         87.15         2.43 o
  -5   3   4        106.87        103.30         5.67 o
  -4   3   4         69.68         71.40         2.72 o
  -3   3   4        750.72        749.20        24.86 o
  -2   3   4        139.17        116.31         2.20 o
  -1   3   4        201.33        199.75         2.27 o
   0   3   4        368.85        313.15         6.40 o
   1   3   4         37.13         25.84         1.94 o
   2   3   4        188.82        154.90         2.27 o
   3   3   4          0.44          1.72         1.96 o
   4   3   4        700.44        723.32        15.27 o
   5   3   4          2.23          3.98         1.86 o
   6   3   4         16.36         16.05         1.84 o
   7   3   4          1.39          4.07         2.00 o
   8   3   4          8.02          8.47         2.18 o
   9   3   4         42.43         46.87         2.34 o
  10   3   4         32.15         33.54         2.95 o
  -7   4   4          0.15          4.90         1.86 o
  -6   4   4          6.60          7.19         2.03 o
  -5   4   4         11.22         11.40         1.92 o
  -4   4   4         63.15         60.43         3.06 o
  -3   4   4         16.83         17.78         2.13 o
  -2   4   4        603.64        585.28        12.80 o
  -1   4   4         65.16         54.78         1.69 o
   0   4   4        441.69        411.84         5.26 o
   1   4   4       1064.84        996.62        20.76 o
   2   4   4       2907.64       2731.20        48.59 o
   3   4   4       1599.02       1668.30        26.00 o
   4   4   4       1391.56       1320.27        12.02 o
   5   4   4       1028.83        992.30         7.58 o
   6   4   4        503.61        508.82         9.79 o
   7   4   4         70.11         73.51         1.94 o
   8   4   4        146.72        149.31         4.09 o
   9   4   4          4.40          5.90         2.07 o
  10   4   4          3.45          4.99         2.16 o
  -6   5   4         10.96         14.11         1.99 o
  -5   5   4         20.06         22.41         1.91 o
  -4   5   4         29.09         31.15         1.96 o
  -3   5   4        156.44        157.19         3.17 o
  -2   5   4        140.42        146.28         2.26 o
  -1   5   4        277.71        283.20         2.87 o
   0   5   4        117.29        119.59         2.03 o
   1   5   4          3.14          2.55         1.86 o
   2   5   4         85.90        106.23         1.98 o
   3   5   4        203.33        201.76         3.72 o
   4   5   4          7.21         14.07         1.83 o
   5   5   4       1215.26       1252.19        13.34 o
   6   5   4         76.82         73.61         2.08 o
   7   5   4        486.12        526.23        10.62 o
   8   5   4        294.90        313.02         7.74 o
   9   5   4        160.89        162.10         2.50 o
  10   5   4         13.97         14.77         1.83 o
  -5   6   4         10.30          8.30         1.85 o
  -4   6   4         55.20         57.01         2.06 o
  -3   6   4        152.35        154.35         4.45 o
  -2   6   4        760.94        755.82        19.66 o
  -1   6   4        204.50        228.56         3.19 o
   0   6   4       1234.41       1278.71        16.62 o
   1   6   4        954.22       1007.46        20.66 o
   2   6   4        795.80        806.98         5.48 o
   3   6   4        733.98        735.11         7.46 o
   4   6   4        608.51        614.68        13.34 o
   5   6   4        298.46        344.32         7.05 o
   6   6   4        209.13        208.93         2.73 o
   7   6   4          0.02          3.24         1.81 o
   8   6   4         73.95         68.56         1.94 o
   9   6   4         34.16         33.03         1.93 o
  10   6   4          3.08          5.66         1.84 o
  -4   7   4         16.82         15.99         1.92 o
  -3   7   4          1.84          8.17         2.01 o
  -2   7   4          0.31          1.10         1.87 o
  -1   7   4         48.97         53.87         1.90 o
   0   7   4         20.34         24.09         1.87 o
   1   7   4        506.72        531.92        10.55 o
   2   7   4        914.09        924.93         8.27 o
   3   7   4        751.50        784.35        14.51 o
   4   7   4       1295.08       1325.52        27.23 o
   5   7   4        365.18        368.59        10.68 o
   6   7   4        218.62        230.84         5.92 o
   7   7   4         75.50         78.66         2.00 o
   8   7   4         73.69         85.70         2.96 o
   9   7   4         19.48         21.85         1.72 o
  10   7   4          5.02          5.96         1.68 o
  -3   8   4        147.32        134.34         4.75 o
  -2   8   4         78.95         79.48         2.02 o
  -1   8   4        205.38        197.85         4.08 o
   0   8   4        129.50        131.29         1.96 o
   1   8   4         23.83         24.14         1.80 o
   2   8   4          5.63         11.53         1.82 o
   3   8   4         10.24         13.71         1.71 o
   4   8   4         11.03         12.69         1.76 o
   5   8   4         56.27         64.24         2.26 o
   6   8   4         43.72         48.16         1.98 o
   7   8   4          3.59          4.38         1.90 o
   8   8   4        100.05         99.77         3.09 o
   9   8   4         27.87         25.54         1.69 o
  10   8   4          2.37          3.53         1.61 o
  -2   9   4         82.83         75.46         2.88 o
  -1   9   4         96.51         91.89         2.28 o
   0   9   4        193.61        205.96         2.60 o
   1   9   4        271.79        275.22         7.74 o
   2   9   4        193.76        208.66         2.12 o
   3   9   4        171.63        176.11         3.27 o
   4   9   4        188.40        193.40         4.02 o
   5   9   4        101.54        112.26         2.83 o
   6   9   4         25.62         25.06         1.85 o
   7   9   4          0.80          1.53         2.20 o
   8   9   4          5.22          8.55         1.86 o
   9   9   4          1.20          2.68         1.77 o
  -1  10   4          0.21          4.02         1.76 o
   0  10   4          3.04          4.65         1.75 o
   1  10   4          5.93          7.54         2.44 o
   2  10   4         17.04         22.44         1.85 o
   3  10   4         21.77         21.96         1.75 o
   4  10   4         21.68         25.84         1.61 o
   5  10   4         62.17         60.04         2.28 o
   6  10   4          3.97          4.79         1.76 o
   7  10   4         22.41         24.28         1.67 o
   8  10   4         15.45         19.94         2.69 o
   9  10   4          6.51          6.90         1.71 o
   1  11   4         33.99         29.90         2.02 o
   2  11   4         35.36         31.54         2.87 o
   3  11   4         27.32         26.93         1.72 o
   4  11   4         17.19         20.85         2.27 o
   5  11   4          8.54          9.72         1.59 o
   6  11   4          0.97          1.79         1.69 o
   7  11   4         19.39         21.05         1.64 o
   8  11   4          0.37          1.96         1.58 o
   4  12   4         10.13          8.33         2.61 o
   5  12   4         35.91         31.54         2.70 o
  -6 -11   5          4.63          4.11         1.61 o
  -5 -11   5         11.25         13.40         2.42 o
  -4 -11   5         34.88         29.76         1.86 o
  -3 -11   5         52.71         48.11         2.21 o
  -2 -11   5         63.22         57.39         4.14 o
  -1 -11   5         79.73         62.22         3.74 o
  -7 -10   5          8.79         11.66         1.86 o
  -6 -10   5         46.14         42.72         2.59 o
  -5 -10   5         34.54         31.97         1.89 o
  -4 -10   5         16.70         15.72         1.73 o
  -3 -10   5          1.63          1.97         1.79 o
  -2 -10   5          0.58          2.91         1.76 o
  -1 -10   5          3.94          7.09         1.81 o
   0 -10   5         24.11         25.24         1.72 o
   1 -10   5         21.03         18.74         2.06 o
  -8  -9   5         13.60         13.72         2.01 o
  -7  -9   5         55.36         52.41         1.98 o
  -6  -9   5         61.51         62.04         2.70 o
  -5  -9   5        198.70        198.72         3.13 o
  -4  -9   5        235.06        241.93         5.07 o
  -3  -9   5        174.87        186.61         3.10 o
  -2  -9   5        310.26        319.46         6.89 o
  -1  -9   5        162.70        168.68         4.05 o
   0  -9   5         70.79         69.59         2.30 o
   1  -9   5         27.68         28.46         1.80 o
   2  -9   5          9.47          7.80         2.05 o
  -9  -8   5         61.37         48.28         2.02 o
  -8  -8   5          0.10          3.08         1.88 o
  -7  -8   5         26.41         26.14         1.92 o
  -6  -8   5          7.02          8.99         1.93 o
  -5  -8   5          3.96          5.93         1.97 o
  -4  -8   5        112.81        111.26         2.89 o
  -3  -8   5        121.08        125.60         3.57 o
  -2  -8   5        216.36        224.81         5.15 o
  -1  -8   5        432.86        421.90        14.55 o
   0  -8   5        310.20        317.32         7.05 o
   1  -8   5        184.40        192.68         5.11 o
   2  -8   5        195.32        210.43         5.28 o
   3  -8   5         81.74         80.67         2.83 o
   4  -8   5         27.53         26.60         1.82 o
  -9  -7   5         36.85         32.21         2.04 o
  -8  -7   5        144.25        147.03         5.82 o
  -7  -7   5         50.73         53.48         2.93 o
  -6  -7   5        257.51        261.54         5.08 o
  -5  -7   5        255.17        258.61         5.41 o
  -4  -7   5        168.04        171.75         2.24 o
  -3  -7   5         97.91        104.19         2.01 o
  -2  -7   5        108.87        112.25         2.44 o
  -1  -7   5          0.95          4.43         1.79 o
   0  -7   5          4.36          4.55         1.77 o
   1  -7   5         30.16         37.37         1.78 o
   2  -7   5         26.78         31.55         2.21 o
   3  -7   5         60.75         64.41         2.89 o
   4  -7   5         23.40         26.37         1.98 o
   5  -7   5          3.57          4.64         1.75 o
  -9  -6   5          0.40          2.17         2.04 o
  -8  -6   5         22.88         24.08         1.99 o
  -7  -6   5         10.81         14.65         2.14 o
  -6  -6   5        231.41        235.70        11.24 o
  -5  -6   5        492.05        494.76        18.15 o
  -4  -6   5        570.29        602.57         8.53 o
  -3  -6   5        803.51        786.09        16.84 o
  -2  -6   5        578.29        578.00        14.35 o
  -1  -6   5       1181.27       1251.88        22.27 o
   0  -6   5         89.10        100.78         2.19 o
   1  -6   5        351.40        356.73         8.60 o
   2  -6   5         82.09         87.17         2.18 o
   3  -6   5         46.84         48.49         2.23 o
   4  -6   5         10.90          8.45         1.97 o
   5  -6   5         16.00         14.85         1.81 o
   6  -6   5         10.48          9.30         1.72 o
  -9  -5   5         40.19         41.33         3.46 o
  -8  -5   5         58.43         54.41         2.13 o
  -7  -5   5          2.38          4.37         2.06 o
  -6  -5   5        108.64         97.05         4.03 o
  -5  -5   5          4.27          7.90         2.03 o
  -4  -5   5         22.64         30.61         1.97 o
  -3  -5   5          0.02          2.40         1.99 o
  -2  -5   5         29.35         30.10         1.90 o
  -1  -5   5         49.15         46.99         1.91 o
   0  -5   5        438.07        455.08         8.97 o
   1  -5   5         11.37         14.81         1.76 o
   2  -5   5        318.89        328.71         8.54 o
   3  -5   5         57.13         63.76         2.30 o
   4  -5   5         93.33         99.36         2.10 o
   5  -5   5         63.82         63.70         1.98 o
   6  -5   5         62.28         65.06         1.91 o
  -9  -4   5         50.25         43.30         3.76 o
  -8  -4   5         43.83         43.22         2.33 o
  -7  -4   5        154.49        155.65         8.09 o
  -6  -4   5         71.36         69.62         2.61 o
  -5  -4   5        542.64        529.65        20.16 o
  -4  -4   5        355.53        325.79         9.57 o
  -3  -4   5        384.24        350.11         8.64 o
  -2  -4   5        722.84        733.71         5.31 o
  -1  -4   5        101.04         85.08         1.91 o
   0  -4   5        127.51        122.71         2.02 o
   1  -4   5        515.72        546.62        10.01 o
   2  -4   5        268.41        285.68         7.81 o
   3  -4   5         64.24         60.35         1.98 o
   4  -4   5         65.99         63.69         2.12 o
   5  -4   5          6.91          5.78         1.88 o
   6  -4   5          0.97          3.78         1.82 o
   7  -4   5          2.88          5.41         1.60 o
  -9  -3   5          6.02          7.09         2.38 o
  -8  -3   5          7.19          9.29         2.52 o
  -7  -3   5         20.67         17.75         2.25 o
  -6  -3   5          0.41          1.31         2.19 o
  -5  -3   5        190.63        198.89         7.26 o
  -4  -3   5         25.25         25.75         2.18 o
  -3  -3   5         13.26         12.22         2.05 o
  -2  -3   5         37.62         33.11         2.67 o
  -1  -3   5        554.76        536.87        10.10 o
   0  -3   5        198.32        171.89         2.26 o
   1  -3   5       1980.14       1898.15        30.56 o
   2  -3   5       1755.10       1796.46        39.94 o
   3  -3   5       1036.33       1018.36        10.22 o
   4  -3   5        410.97        403.08         5.43 o
   5  -3   5        347.24        338.09         7.23 o
   6  -3   5        114.09        103.20         2.73 o
   7  -3   5         81.03         72.93         2.03 o
   8  -3   5          9.12          8.15         1.70 o
  -9  -2   5         20.03         22.79         2.75 o
  -8  -2   5         38.60         41.35         2.45 o
  -7  -2   5          4.44          5.15         2.28 o
  -6  -2   5        144.62        133.37         4.71 o
  -5  -2   5         63.77         59.83         2.18 o
  -4  -2   5        324.60        292.02         5.24 o
  -3  -2   5        825.37        857.66        19.35 o
  -2  -2   5       1731.50       1635.39        63.25 o
  -1  -2   5        430.56        386.82         7.72 o
   0  -2   5        369.07        395.02         8.72 o
   1  -2   5         59.69         64.72         2.67 o
   2  -2   5          0.40          1.64         1.93 o
   3  -2   5          1.35          1.38         1.88 o
   4  -2   5         55.73         57.08         1.87 o
   5  -2   5         50.09         57.53         2.76 o
   6  -2   5        315.64        335.39         8.95 o
   7  -2   5         88.68         90.38         3.46 o
   8  -2   5        101.61         93.64         3.71 o
  -9  -1   5          0.11         -1.02         3.70 o
  -8  -1   5          0.10          2.48         2.34 o
  -7  -1   5          3.93          7.86         2.33 o
  -6  -1   5         26.72         25.95         2.61 o
  -5  -1   5         24.81         25.28         2.53 o
  -4  -1   5        334.42        309.06         7.92 o
  -3  -1   5       2349.37       2309.45        75.58 o
  -2  -1   5       1770.19       1802.51        32.62 o
   0  -1   5       1087.88        968.68        33.47 o
   2  -1   5       2170.95       1848.98         8.75 o
   3  -1   5       1969.31       1756.76         7.85 o
   4  -1   5        609.77        611.18        18.01 o
   5  -1   5        178.33        157.35         5.25 o
   6  -1   5          4.14          9.03         1.75 o
   7  -1   5         49.42         55.81         2.05 o
   8  -1   5          0.84          3.55         2.02 o
   9  -1   5          7.74          8.24         1.81 o
  -9   0   5          4.71          5.71         2.29 o
  -8   0   5         20.86         20.41         2.09 o
  -7   0   5         73.21         71.44         3.14 o
  -6   0   5        234.79        245.59         4.56 o
  -5   0   5        155.95        153.13         5.55 o
  -4   0   5        213.02        229.26         3.78 o
  -3   0   5         33.20         25.46         2.38 o
  -2   0   5        259.53        205.05         3.21 o
  -1   0   5         72.09         66.45         3.75 o
   0   0   5        246.43        230.96        12.02 o
   1   0   5        352.76        371.80        19.94 o
   2   0   5       3075.60       2786.47        11.58 o
   3   0   5       2904.77       2670.29        28.90 o
   4   0   5       1562.27       1600.79        96.78 o
   5   0   5        590.85        590.26        45.60 o
   6   0   5        189.02        202.31        11.15 o
   7   0   5        100.34        106.67         7.48 o
   8   0   5         38.03         40.31         2.34 o
   9   0   5         20.38         18.62         2.05 o
  -8   1   5         36.80         32.89         2.07 o
  -7   1   5         41.29         39.59         2.28 o
  -6   1   5        225.36        224.79         6.97 o
  -5   1   5        511.75        522.35        16.95 o
  -4   1   5       1017.27       1037.61        13.92 o
  -3   1   5        989.19        912.66        17.35 o
  -2   1   5       1659.51       1428.74        18.83 o
   0   1   5       1530.06       1426.83        53.53 o
   1   1   5        390.58        342.90         3.97 o
   2   1   5         32.59         37.64         2.92 o
   3   1   5         73.48         67.42         2.36 o
   4   1   5          2.93         11.37         2.15 o
   5   1   5        124.21        121.32         6.02 o
   6   1   5          1.24          4.19         2.25 o
   7   1   5         49.29         55.66         4.09 o
   8   1   5         27.29         34.11         4.17 o
   9   1   5         12.72         16.20         2.40 o
  10   1   5          1.04          3.12         2.00 o
  -8   2   5         12.51         14.14         1.81 o
  -7   2   5          0.07          1.26         2.05 o
  -6   2   5          1.82          4.87         2.65 o
  -5   2   5         10.93         10.58         2.50 o
  -4   2   5         30.09         28.31         2.16 o
  -3   2   5        237.68        240.22        12.20 o
  -2   2   5       1417.38       1406.16        35.28 o
  -1   2   5       1995.91       1964.06        38.67 o
   0   2   5       3054.77       3136.46        41.42 o
   1   2   5       2947.53       2650.95        99.06 o
   2   2   5       1320.14       1145.77        37.63 o
   3   2   5        822.07        785.87        13.26 o
   4   2   5        659.07        659.73         9.10 o
   5   2   5        201.74        175.95         4.39 o
   6   2   5        287.37        285.85         7.45 o
   7   2   5          7.92          5.47         2.33 o
   8   2   5          0.85          3.05         2.15 o
   9   2   5          8.06          9.48         2.18 o
  10   2   5          3.01          4.72         2.20 o
  -7   3   5         36.94         30.73         2.06 o
  -6   3   5        106.11        103.46         2.27 o
  -5   3   5        226.45        230.80         2.53 o
  -4   3   5        228.56        223.66        13.26 o
  -3   3   5        114.57        108.23         2.30 o
  -2   3   5          9.89          7.58         2.19 o
  -1   3   5          3.15          7.85         1.79 o
   0   3   5        681.45        754.60         9.37 o
   1   3   5         21.55         26.16         1.89 o
   2   3   5         86.70         91.11         3.39 o
   3   3   5         13.40         14.93         2.03 o
   4   3   5        248.19        251.58         2.48 o
   5   3   5         60.02         56.34         2.33 o
   6   3   5         16.18         15.86         1.87 o
   7   3   5        153.76        166.87         4.32 o
   8   3   5          5.06          6.70         2.11 o
   9   3   5         29.35         35.98         2.28 o
  10   3   5         13.86         14.84         2.10 o
  -7   4   5         12.03          7.87         2.30 o
  -6   4   5         32.14         27.84         2.10 o
  -5   4   5        122.97        118.55         3.47 o
  -4   4   5        349.52        342.26        15.51 o
  -3   4   5        189.09        180.58         5.16 o
  -2   4   5        207.54        199.81         5.25 o
  -1   4   5        324.95        326.99         2.18 o
   0   4   5       1415.07       1379.87        35.56 o
   1   4   5        452.06        446.87         9.00 o
   2   4   5       2121.82       2172.24        23.74 o
   3   4   5        330.77        305.25         5.22 o
   4   4   5         46.27         38.52         1.96 o
   5   4   5        125.50        138.04         3.05 o
   6   4   5         52.33         61.10         2.03 o
   7   4   5         88.38         93.00         3.08 o
   8   4   5         60.42         67.38         2.06 o
   9   4   5          9.31         12.95         2.02 o
  10   4   5          0.07          3.88         2.27 o
  -6   5   5          0.36          5.83         1.87 o
  -5   5   5          3.24          5.68         1.93 o
  -4   5   5          0.71          2.51         2.01 o
  -3   5   5          0.23          3.77         2.04 o
  -2   5   5        126.12        127.14         3.15 o
  -1   5   5        144.24        154.94         2.12 o
   0   5   5         14.45         17.36         2.14 o
   1   5   5        114.65        109.11         1.92 o
   2   5   5        167.06        152.28         2.27 o
   3   5   5         56.20         61.56         2.11 o
   4   5   5        113.29        102.06         2.05 o
   5   5   5         39.48         39.76         2.03 o
   6   5   5       1114.72       1134.97        28.58 o
   7   5   5        324.49        326.03         8.37 o
   8   5   5        219.95        230.50         5.14 o
   9   5   5         87.98         91.93         2.93 o
  10   5   5         34.40         28.85         2.22 o
  -5   6   5         32.94         30.76         2.01 o
  -4   6   5         40.48         42.25         2.05 o
  -3   6   5        124.33        121.90         4.89 o
  -2   6   5        115.97        122.61         3.32 o
  -1   6   5        499.05        525.75         7.34 o
   0   6   5         11.21         11.61         1.89 o
   1   6   5        588.26        607.57         9.09 o
   2   6   5        467.84        480.55         4.50 o
   3   6   5        495.42        514.95        12.94 o
   4   6   5        122.81        131.04         3.83 o
   5   6   5         22.44         24.68         1.99 o
   6   6   5          1.92          2.70         1.86 o
   7   6   5         72.52         63.64         2.05 o
   8   6   5         28.31         31.46         1.84 o
   9   6   5          1.28          3.99         1.81 o
  10   6   5         25.51         25.87         2.08 o
  -4   7   5          0.85          1.57         2.05 o
  -3   7   5          1.00          3.33         1.91 o
  -2   7   5         14.65         17.39         1.81 o
  -1   7   5         56.27         52.77         1.82 o
   0   7   5        141.41        150.03         2.45 o
   1   7   5        360.39        380.16         6.51 o
   2   7   5        806.48        866.54        12.82 o
   3   7   5        927.97        919.75        13.80 o
   4   7   5        713.08        728.74        12.70 o
   5   7   5        345.41        375.64        11.86 o
   6   7   5        626.78        662.28        11.68 o
   7   7   5         14.77         15.31         1.97 o
   8   7   5        178.06        189.21         4.13 o
   9   7   5         14.10         16.23         1.84 o
  10   7   5          0.07          3.92         1.78 o
  -3   8   5         39.67         36.13         1.99 o
  -2   8   5         77.37         75.23         4.28 o
  -1   8   5         96.56         91.83         3.01 o
   0   8   5         13.00         14.58         1.82 o
   1   8   5        125.82        117.34         1.93 o
   2   8   5          8.09         13.22         1.80 o
   3   8   5         41.12         46.41         1.71 o
   4   8   5         62.63         64.50         1.76 o
   5   8   5         73.88         72.39         3.07 o
   6   8   5        182.93        186.24         6.76 o
   7   8   5        342.88        338.23         4.46 o
   8   8   5         10.58         12.76         2.09 o
   9   8   5         96.13         86.01         3.13 o
  10   8   5          9.61         10.80         1.89 o
  -2   9   5         81.42         68.86         2.21 o
  -1   9   5        164.40        152.85         5.00 o
   0   9   5        247.82        244.70         4.61 o
   1   9   5        213.07        211.30         3.85 o
   2   9   5        365.42        382.79         7.60 o
   3   9   5        148.38        149.16         3.30 o
   4   9   5         50.10         49.80         1.78 o
   5   9   5         89.15         86.64         2.28 o
   6   9   5          4.99          5.85         1.70 o
   7   9   5          0.16          3.88         1.91 o
   8   9   5          7.22          9.50         1.83 o
   9   9   5          1.53          4.30         2.14 o
  -1  10   5         16.50         17.07         1.72 o
   0  10   5          6.36         10.48         1.67 o
   1  10   5         45.89         48.02         3.21 o
   2  10   5         75.11         70.17         1.83 o
   3  10   5        102.80        102.74         3.50 o
   4  10   5        103.16        104.07         3.19 o
   5  10   5        114.52        111.67         3.35 o
   6  10   5        122.06        119.24         2.04 o
   7  10   5         16.89         17.89         1.81 o
   8  10   5         14.66         15.62         1.83 o
   9  10   5         20.01         16.78         1.53 o
   1  11   5         29.38         23.60         1.69 o
   2  11   5          7.11          5.02         1.66 o
   3  11   5          0.39          0.43         1.77 o
   4  11   5          1.75          2.26         1.84 o
   5  11   5          1.46          3.51         1.58 o
   6  11   5          3.49          3.55         1.61 o
   7  11   5          1.07          2.19         1.56 o
  -5 -11   6         36.82         33.86         1.90 o
  -4 -11   6         54.54         48.66         4.14 o
  -3 -11   6         33.75         34.80         1.89 o
  -2 -11   6         30.85         26.92         1.99 o
  -7 -10   6          5.60          2.82         2.14 o
  -6 -10   6          2.32          6.88         1.97 o
  -5 -10   6          0.01          3.71         1.84 o
  -4 -10   6          2.46          2.03         1.87 o
  -3 -10   6          1.22          2.69         1.87 o
  -2 -10   6          4.38          5.04         1.77 o
  -1 -10   6         10.76          9.89         1.77 o
   0 -10   6         35.80         33.10         1.83 o
  -8  -9   6         17.33         15.38         2.13 o
  -7  -9   6         28.91         28.89         1.96 o
  -6  -9   6         17.03         19.96         2.14 o
  -5  -9   6         56.80         59.19         2.16 o
  -4  -9   6         98.61         96.59         1.99 o
  -3  -9   6        150.32        147.71         2.58 o
  -2  -9   6        110.50        116.70         3.69 o
  -1  -9   6         79.62         78.58         4.11 o
   0  -9   6         38.96         37.69         1.84 o
   1  -9   6          1.13          4.08         2.06 o
   2  -9   6          0.91          2.31         2.00 o
  -8  -8   6          6.30          4.80         2.12 o
  -7  -8   6          0.37          2.54         2.01 o
  -6  -8   6          4.94         10.21         2.01 o
  -5  -8   6          2.41          5.30         2.02 o
  -4  -8   6        107.36        107.31         2.04 o
  -3  -8   6        237.55        238.05         6.02 o
  -2  -8   6        338.22        340.13         7.72 o
  -1  -8   6        277.74        289.23         6.29 o
   0  -8   6        312.79        331.10         9.05 o
   1  -8   6        242.57        259.65         7.12 o
   2  -8   6        110.60        108.25         2.31 o
   3  -8   6         97.23         91.27         2.26 o
  -9  -7   6          3.95          4.63         1.98 o
  -8  -7   6         35.95         31.80         2.16 o
  -7  -7   6         77.98         76.93         3.51 o
  -6  -7   6        174.85        175.03         6.32 o
  -5  -7   6        137.43        143.25         4.00 o
  -4  -7   6        191.40        192.65         2.25 o
  -3  -7   6         33.79         34.73         2.11 o
  -2  -7   6          0.53          1.25         2.16 o
  -1  -7   6         17.42         19.98         1.97 o
   0  -7   6         69.96         72.42         1.87 o
   1  -7   6         66.94         74.33         2.70 o
   2  -7   6        117.70        123.02         2.46 o
   3  -7   6         97.02        101.08         2.31 o
   4  -7   6        106.82        106.73         2.46 o
   5  -7   6         29.15         21.45         4.57 o
  -9  -6   6          0.77          0.71         2.03 o
  -8  -6   6          0.62          4.65         1.94 o
  -7  -6   6        325.48        315.30        13.16 o
  -6  -6   6         95.93        101.06         4.32 o
  -5  -6   6        554.54        576.84        20.51 o
  -4  -6   6        591.92        619.44        11.10 o
  -3  -6   6        762.21        755.14         9.48 o
  -2  -6   6        428.58        441.93         7.77 o
  -1  -6   6        744.62        783.10        16.50 o
   0  -6   6        694.97        733.79        21.90 o
   1  -6   6         76.62         86.02         2.09 o
   2  -6   6         43.51         46.69         2.17 o
   3  -6   6          6.64          6.58         2.04 o
   4  -6   6          3.25          9.05         1.95 o
   5  -6   6          3.32          7.71         1.86 o
  -9  -5   6         21.67         16.31         2.06 o
  -8  -5   6         30.31         28.09         2.22 o
  -7  -5   6         22.85         24.98         2.05 o
  -6  -5   6         39.81         43.00         2.10 o
  -5  -5   6         84.05         79.72         2.40 o
  -4  -5   6         26.83         34.25         2.15 o
  -3  -5   6        134.14        126.65         2.48 o
  -2  -5   6        396.82        390.53         7.63 o
  -1  -5   6        745.15        770.93        16.20 o
   0  -5   6       1226.56       1257.95        28.04 o
   1  -5   6        529.23        542.34        14.88 o
   2  -5   6        280.44        305.68         4.65 o
   3  -5   6        177.66        195.77         2.71 o
   4  -5   6        107.14        108.13         2.73 o
   5  -5   6         40.95         41.78         1.96 o
   6  -5   6         16.04         12.40         1.79 o
  -9  -4   6         16.22         12.76         2.61 o
  -8  -4   6        101.83         98.02         5.85 o
  -7  -4   6        117.50        108.14         5.65 o
  -6  -4   6        201.91        197.69         8.47 o
  -5  -4   6        731.91        718.05        23.29 o
  -4  -4   6        538.05        513.36        21.47 o
  -3  -4   6        115.61        121.76         2.63 o
  -2  -4   6         53.07         48.31         2.28 o
  -1  -4   6         11.25         11.58         2.00 o
   0  -4   6         15.85         15.45         1.87 o
   1  -4   6         70.73         90.93         2.36 o
   2  -4   6        145.58        144.40         2.67 o
   3  -4   6          8.21         10.55         2.00 o
   4  -4   6          9.50         11.85         2.03 o
   5  -4   6         13.69         18.40         1.88 o
   6  -4   6          4.35          9.40         1.73 o
   7  -4   6          2.44          5.67         1.82 o
  -9  -3   6          3.73          6.92         3.04 o
  -8  -3   6          1.98          1.95         2.52 o
  -7  -3   6         59.54         65.94         4.51 o
  -6  -3   6        152.56        148.00         5.83 o
  -5  -3   6        160.14        170.99         7.13 o
  -4  -3   6        939.08        874.43        34.11 o
  -3  -3   6        415.47        406.14        17.32 o
  -2  -3   6        224.02        208.07         4.18 o
  -1  -3   6        888.75        741.19        11.55 o
   0  -3   6        807.23        817.34        11.01 o
   1  -3   6       1480.60       1530.18        34.86 o
   2  -3   6        132.71        137.16         2.49 o
   3  -3   6        824.10        803.66        13.53 o
   4  -3   6         37.97         39.91         2.00 o
   5  -3   6         87.97         86.04         1.97 o
   6  -3   6         62.49         51.35         2.35 o
   7  -3   6         29.37         25.39         1.72 o
   8  -3   6          5.10          7.19         1.85 o
  -9  -2   6         12.67         11.81         3.50 o
  -8  -2   6         40.26         35.90         2.53 o
  -7  -2   6          9.93         10.17         2.24 o
  -6  -2   6         30.45         33.96         2.34 o
  -5  -2   6          2.97          5.78         2.31 o
  -4  -2   6        137.31        129.21         3.45 o
  -3  -2   6         53.15         58.12         2.21 o
  -2  -2   6         65.86         64.95         2.87 o
  -1  -2   6        139.54        141.15         3.23 o
   0  -2   6        155.46        184.39         3.02 o
   1  -2   6          6.46         12.99         2.69 o
   2  -2   6          3.59          7.20         2.60 o
   3  -2   6         83.21         69.75         2.47 o
   4  -2   6        150.45        152.89         2.35 o
   5  -2   6        109.77        127.14         3.17 o
   6  -2   6        219.67        209.34         7.11 o
   7  -2   6        160.48        157.74         5.21 o
   8  -2   6         36.96         38.77         1.97 o
  -9  -1   6         12.66          8.01         2.38 o
  -8  -1   6         11.20         11.09         2.54 o
  -7  -1   6         66.97         64.86         2.73 o
  -6  -1   6         10.51         18.93         3.22 o
  -5  -1   6        224.16        214.99         9.01 o
  -4  -1   6        464.67        448.07         8.67 o
  -3  -1   6        296.20        288.03         8.24 o
  -2  -1   6        874.67        891.73        10.38 o
  -1  -1   6       1230.32       1204.52        25.60 o
   0  -1   6       1962.24       1965.80         8.82 o
   1  -1   6        254.23        204.73         4.82 o
   2  -1   6       2476.61       2203.23         9.21 o
   3  -1   6        464.75        483.51        17.59 o
   4  -1   6        165.02        164.29         8.15 o
   5  -1   6         21.28         20.30         2.37 o
   6  -1   6          6.13          6.59         2.10 o
   7  -1   6          5.63          8.77         1.99 o
   8  -1   6          2.65          2.08         1.90 o
   9  -1   6          8.56         10.73         1.86 o
  -8   0   6          6.01          4.33         2.05 o
  -7   0   6          8.90          8.66         2.13 o
  -6   0   6          6.26          8.77         2.69 o
  -5   0   6        173.03        183.21         3.37 o
  -4   0   6          0.73         -0.33         2.56 o
  -3   0   6          6.37          6.73         2.34 o
  -2   0   6         15.10         12.61         2.23 o
  -1   0   6        117.92         90.72         2.66 o
   0   0   6        800.30        803.72        11.02 o
   1   0   6       1209.92       1103.41        71.49 o
   2   0   6       2380.65       2265.27       202.33 o
   3   0   6       1695.18       1594.48         9.51 o
   4   0   6       1096.45       1087.23        49.74 o
   5   0   6       1081.21       1082.25        57.67 o
   6   0   6        325.36        337.58        22.22 o
   7   0   6        285.35        284.99        17.03 o
   8   0   6         22.53         22.39         2.06 o
   9   0   6         16.81         16.03         1.93 o
  -8   1   6          9.24          9.03         1.95 o
  -7   1   6         51.17         49.66         2.81 o
  -6   1   6         91.47         81.41         2.29 o
  -5   1   6        279.77        263.77        12.50 o
  -4   1   6        245.94        267.98         4.26 o
  -3   1   6        738.78        737.96        21.85 o
  -2   1   6       1503.67       1434.25        27.93 o
  -1   1   6        491.09        504.53        14.18 o
   0   1   6       1267.36       1212.18        17.14 o
   1   1   6        192.87        172.53         3.35 o
   2   1   6        221.80        232.95         7.05 o
   3   1   6        159.32        179.67         6.08 o
   4   1   6         51.67         52.58         2.47 o
   5   1   6        325.05        328.51         8.16 o
   6   1   6        207.74        221.17         9.35 o
   7   1   6        242.38        270.65        12.51 o
   8   1   6         96.51         99.06         3.05 o
   9   1   6          7.88          7.22         2.30 o
  -7   2   6          0.56          4.15         2.17 o
  -6   2   6          0.60          0.81         2.08 o
  -5   2   6          8.04         11.59         2.23 o
  -4   2   6        147.40        150.00         5.39 o
  -3   2   6        347.27        343.67         7.41 o
  -2   2   6       1710.69       1752.53        45.05 o
  -1   2   6       1843.93       1759.61        47.78 o
   0   2   6       4705.75       4068.82        13.11 o
   1   2   6       1858.07       1760.57        30.19 o
   2   2   6       1891.80       1905.98        17.82 o
   3   2   6       1739.74       1641.80        74.41 o
   4   2   6        641.81        566.91         9.25 o
   5   2   6         89.94         87.09         2.55 o
   6   2   6          4.35          6.17         2.13 o
   7   2   6          0.54          3.02         2.28 o
   8   2   6          7.71         11.44         2.21 o
   9   2   6          2.44          2.52         2.14 o
  10   2   6          0.20          5.73         2.15 o
  -7   3   6         69.90         62.15         2.09 o
  -6   3   6         39.68         36.12         2.07 o
  -5   3   6        171.77        186.08         3.99 o
  -4   3   6        138.94        138.09         2.56 o
  -3   3   6         62.38         57.23         3.14 o
  -2   3   6         21.38         20.49         2.10 o
  -1   3   6          1.31          4.15         2.13 o
   0   3   6          0.71          2.94         1.99 o
   1   3   6        737.75        684.27        17.70 o
   2   3   6        470.15        427.43        15.42 o
   3   3   6       1305.67       1341.31        28.77 o
   4   3   6        769.28        719.25        13.51 o
   5   3   6        490.57        502.48         8.67 o
   6   3   6        275.91        287.38         5.50 o
   7   3   6         26.19         31.24         2.31 o
   8   3   6         57.12         60.57         2.19 o
   9   3   6         17.64         21.30         2.29 o
  10   3   6          6.44          4.67         2.43 o
  -6   4   6         93.83         83.29         2.11 o
  -5   4   6         87.78         72.67         2.31 o
  -4   4   6        291.20        284.48         7.35 o
  -3   4   6        419.05        420.71        18.97 o
  -2   4   6        610.29        604.74        10.60 o
  -1   4   6       1094.58       1126.45        11.44 o
   0   4   6        650.28        604.42        12.41 o
   1   4   6        403.11        400.80         8.92 o
   2   4   6         13.61         13.51         2.08 o
   3   4   6         30.01         37.78         2.12 o
   4   4   6         13.25         13.52         1.97 o
   5   4   6          0.39          3.86         2.14 o
   6   4   6         11.62         12.68         1.79 o
   7   4   6         12.97         16.67         1.93 o
   8   4   6         12.27         14.18         2.00 o
   9   4   6          1.59          3.39         2.02 o
  10   4   6          0.41          3.16         2.32 o
  -6   5   6          2.36          6.97         1.85 o
  -5   5   6          0.04          5.38         1.96 o
  -4   5   6          4.37          6.17         2.03 o
  -3   5   6         66.18         66.82         4.75 o
  -2   5   6        203.60        208.41         2.25 o
  -1   5   6        250.39        248.14         5.74 o
   0   5   6        540.11        570.64         6.32 o
   1   5   6        362.07        357.41         9.75 o
   2   5   6         56.24         47.58         1.89 o
   3   5   6        244.01        210.38         4.59 o
   4   5   6        628.10        650.70        15.15 o
   5   5   6        532.74        529.67        15.06 o
   6   5   6        144.95        136.13         3.53 o
   7   5   6        128.17        126.57         2.03 o
   8   5   6         80.75         88.75         2.83 o
   9   5   6          4.20          4.62         1.86 o
  10   5   6         38.20         35.05         2.06 o
  -5   6   6         31.69         30.81         1.99 o
  -4   6   6         47.71         40.23         2.74 o
  -3   6   6         49.40         51.05         2.23 o
  -2   6   6          4.04          5.97         2.02 o
  -1   6   6         36.23         31.94         2.15 o
   0   6   6         67.45         69.20         2.04 o
   1   6   6         97.20         88.73         2.00 o
   2   6   6          0.39          3.19         1.71 o
   3   6   6         97.64         95.31         1.91 o
   4   6   6         60.97         65.64         2.36 o
   5   6   6         36.61         37.64         2.26 o
   6   6   6         11.53         20.74         2.20 o
   7   6   6          6.42          3.89         1.96 o
   8   6   6          1.22          2.21         1.72 o
   9   6   6         15.66         15.75         1.85 o
  10   6   6         28.38         30.41         1.93 o
  -4   7   6         10.58          3.74         1.95 o
  -3   7   6         33.38         34.78         2.07 o
  -2   7   6         53.80         59.72         2.43 o
  -1   7   6         47.14         48.66         2.02 o
   0   7   6        507.32        521.11         7.17 o
   1   7   6        124.45        124.74         2.50 o
   2   7   6        398.94        415.31        11.81 o
   3   7   6        334.45        351.55         8.51 o
   4   7   6        222.20        246.27         3.38 o
   5   7   6        206.15        218.67         7.88 o
   6   7   6        191.47        194.99         6.46 o
   7   7   6        427.66        438.79         7.92 o
   8   7   6          1.77          6.59         1.68 o
   9   7   6         12.64         15.19         1.90 o
  10   7   6          2.00          2.08         1.75 o
  -3   8   6          3.43          7.80         1.81 o
  -2   8   6         19.25         18.46         1.98 o
  -1   8   6          8.04          8.21         2.00 o
   0   8   6         24.28         24.12         1.95 o
   1   8   6         66.55         73.58         2.72 o
   2   8   6         48.87         52.59         2.46 o
   3   8   6         61.68         67.89         1.78 o
   4   8   6         93.06         94.18         3.25 o
   5   8   6        172.78        171.99         4.90 o
   6   8   6        228.66        227.88         5.37 o
   7   8   6        192.24        190.00         5.34 o
   8   8   6        170.75        171.78         3.47 o
   9   8   6         22.21         25.43         1.87 o
  10   8   6         18.51         14.16         1.62 o
  -2   9   6         35.19         29.21         2.03 o
  -1   9   6        106.83        101.95         2.63 o
   0   9   6         97.45         93.39         1.94 o
   1   9   6        139.34        141.52         3.69 o
   2   9   6        145.84        138.16         2.02 o
   3   9   6        181.08        185.39         3.10 o
   4   9   6         58.47         59.14         2.45 o
   5   9   6         12.59         14.89         1.97 o
   6   9   6          0.07          1.54         1.67 o
   7   9   6          1.67          2.15         1.87 o
   8   9   6         52.25         42.93         1.90 o
   9   9   6          0.61          0.37         1.72 o
   0  10   6         27.25         29.79         1.75 o
   1  10   6         60.51         53.07         2.19 o
   2  10   6         86.26         83.41         2.37 o
   3  10   6        318.83        315.37         7.95 o
   4  10   6        196.49        206.83         3.20 o
   5  10   6        132.28        133.71         3.77 o
   6  10   6         77.56         80.73         3.44 o
   7  10   6         63.00         62.32         2.77 o
   8  10   6         22.40         23.00         1.90 o
   2  11   6          0.43          2.91         1.76 o
   3  11   6          1.29          4.51         1.69 o
   4  11   6         22.68         24.03         1.74 o
   5  11   6         11.00         11.44         1.64 o
   6  11   6          2.78          4.24         1.64 o
   7  11   6         39.90         27.39         1.71 o
  -6 -10   7          7.13          8.32         1.74 o
  -5 -10   7         19.31         15.77         2.14 o
  -4 -10   7         23.81         24.25         2.27 o
  -3 -10   7         48.52         44.65         2.03 o
  -2 -10   7         44.32         36.89         1.95 o
  -1 -10   7         52.09         47.32         2.79 o
   0 -10   7         39.70         35.88         1.84 o
  -7  -9   7         11.43         13.07         2.17 o
  -6  -9   7         32.28         29.45         1.91 o
  -5  -9   7         14.62         17.17         1.93 o
  -4  -9   7         17.82         18.11         2.04 o
  -3  -9   7         15.98         15.49         2.97 o
  -2  -9   7          6.27          6.06         2.06 o
  -1  -9   7          4.12          7.07         1.82 o
   0  -9   7          1.51          2.61         1.76 o
   1  -9   7          2.10          4.73         2.01 o
   2  -9   7          1.67          4.41         2.03 o
  -8  -8   7         12.85         12.97         2.10 o
  -7  -8   7          9.72         12.52         2.01 o
  -6  -8   7         23.59         27.04         2.06 o
  -5  -8   7        103.51        103.47         4.56 o
  -4  -8   7         38.46         42.71         2.02 o
  -3  -8   7        141.71        132.82         5.06 o
  -2  -8   7        148.95        154.10         4.91 o
  -1  -8   7        188.71        193.15         6.93 o
   0  -8   7        173.62        181.75         4.78 o
   1  -8   7        174.71        189.78         3.36 o
   2  -8   7         74.27         70.25         2.32 o
   3  -8   7         35.85         27.76         2.01 o
  -8  -7   7          3.64          6.98         1.99 o
  -7  -7   7         35.67         34.07         2.34 o
  -6  -7   7         25.51         23.89         2.21 o
  -5  -7   7         16.34         17.56         1.96 o
  -4  -7   7         50.75         53.69         2.18 o
  -3  -7   7         14.99         15.98         1.89 o
  -2  -7   7          1.57          1.14         1.93 o
  -1  -7   7         35.84         35.09         1.97 o
   0  -7   7         67.69         75.96         2.44 o
   1  -7   7        154.00        158.75         5.08 o
   2  -7   7        199.98        218.31         3.66 o
   3  -7   7         86.93         88.98         2.22 o
   4  -7   7         88.04         84.23         3.66 o
  -9  -6   7          7.63          8.86         2.07 o
  -8  -6   7         14.33         15.02         2.14 o
  -7  -6   7         29.75         30.79         2.96 o
  -6  -6   7        207.87        206.89         7.91 o
  -5  -6   7        125.53        131.80         4.00 o
  -4  -6   7        261.34        271.77         8.84 o
  -3  -6   7        659.54        630.50         8.62 o
  -2  -6   7        521.78        517.35        12.41 o
  -1  -6   7        367.12        389.20         7.15 o
   0  -6   7        171.33        177.86         2.13 o
   1  -6   7         99.54        101.78         2.32 o
   2  -6   7         11.67         10.47         2.28 o
   3  -6   7          1.64          3.66         2.09 o
   4  -6   7          0.04          2.34         1.88 o
   5  -6   7         17.50         18.65         1.93 o
  -9  -5   7          1.65          1.82         2.30 o
  -8  -5   7          6.17          7.22         2.26 o
  -7  -5   7         26.82         23.96         2.11 o
  -6  -5   7          4.88          7.71         2.29 o
  -5  -5   7          1.52          4.90         2.26 o
  -4  -5   7        137.99        135.44         5.77 o
  -3  -5   7        396.72        399.69         8.23 o
  -2  -5   7        970.86        949.64        12.75 o
  -1  -5   7        998.68        979.74        16.58 o
   0  -5   7        494.21        531.79         6.60 o
   1  -5   7       1141.88       1215.19        11.66 o
   2  -5   7        370.87        403.72        11.71 o
   3  -5   7        372.80        382.41         3.37 o
   4  -5   7        117.23        117.75         2.21 o
   5  -5   7         60.82         58.81         2.11 o
   6  -5   7          0.52          4.57         1.71 o
  -9  -4   7         11.14         11.99         2.63 o
  -8  -4   7         74.86         67.61         3.01 o
  -7  -4   7        125.92        117.71         4.50 o
  -6  -4   7        548.95        552.29        18.56 o
  -5  -4   7         26.45         23.57         2.39 o
  -4  -4   7        491.07        489.87        20.96 o
  -3  -4   7         35.16         42.46         2.75 o
  -2  -4   7         56.17         51.13         2.14 o
  -1  -4   7          0.30          2.82         2.07 o
   0  -4   7         34.18         36.48         2.49 o
   1  -4   7         50.85         58.57         2.47 o
   2  -4   7        630.61        666.00         9.37 o
   3  -4   7        105.48        114.98         3.12 o
   4  -4   7        202.48        216.13         2.66 o
   5  -4   7         78.26         81.96         2.15 o
   6  -4   7         19.58         21.02         1.78 o
   7  -4   7          4.54          7.83         1.98 o
  -9  -3   7          1.19         -0.52         2.65 o
  -8  -3   7         10.51          6.90         2.42 o
  -7  -3   7         69.03         66.97         3.52 o
  -6  -3   7        226.46        222.63        12.85 o
  -5  -3   7        632.95        634.34        31.56 o
  -4  -3   7        102.39        107.51         5.46 o
  -3  -3   7       1714.11       1733.52        86.16 o
  -2  -3   7       1378.30       1320.60        77.30 o
  -1  -3   7       1357.06       1262.25        42.98 o
   0  -3   7       1053.25       1050.06        29.50 o
   1  -3   7        390.46        381.79         6.71 o
   2  -3   7          6.77          6.70         2.57 o
   3  -3   7          3.87          5.65         2.65 o
   4  -3   7         32.02         33.91         1.99 o
   5  -3   7          6.71          5.09         1.72 o
   6  -3   7          9.06         10.18         2.04 o
   7  -3   7          1.64          4.83         1.98 o
  -8  -2   7          6.60          7.33         2.37 o
  -7  -2   7         48.85         49.87         2.65 o
  -6  -2   7          0.61          2.64         2.34 o
  -5  -2   7         20.71         20.94         2.32 o
  -4  -2   7          8.79          8.41         2.23 o
  -3  -2   7        177.21        200.14         5.52 o
  -2  -2   7        659.28        665.43        17.99 o
  -1  -2   7        326.98        313.03         4.86 o
   0  -2   7        472.91        451.60         8.45 o
   1  -2   7        251.19        258.54         3.29 o
   2  -2   7        186.89        169.63         2.98 o
   3  -2   7         57.42         51.63         2.78 o
   4  -2   7        540.98        569.08         3.88 o
   5  -2   7        236.98        243.66         7.90 o
   6  -2   7         88.94         89.71         3.04 o
   7  -2   7         37.29         37.91         2.03 o
   8  -2   7         12.29         10.26         1.88 o
  -8  -1   7         24.25         24.03         2.56 o
  -7  -1   7        100.73        101.22         4.05 o
  -6  -1   7        225.97        226.15        12.15 o
  -5  -1   7        115.78        105.74         5.73 o
  -4  -1   7        361.78        363.23        12.56 o
  -3  -1   7        391.68        376.36        13.40 o
  -2  -1   7          8.87          9.55         2.97 o
  -1  -1   7         71.70         58.19         3.58 o
   0  -1   7        546.72        537.38        22.82 o
   1  -1   7        185.29        180.14         5.05 o
   2  -1   7        379.85        323.23         4.98 o
   3  -1   7          2.01          2.87         2.73 o
   4  -1   7        127.48        114.35         3.35 o
   5  -1   7         44.44         48.15         2.01 o
   6  -1   7          9.03         10.61         2.17 o
   7  -1   7          2.04          3.12         2.08 o
   8  -1   7          4.63          7.31         1.92 o
   9  -1   7          6.98          6.10         2.14 o
  -8   0   7          0.54          2.80         2.05 o
  -7   0   7          0.03          1.32         2.08 o
  -6   0   7         36.59         35.90         2.26 o
  -5   0   7         41.76         48.26         3.32 o
  -4   0   7        155.85        158.55         7.09 o
  -3   0   7         39.43         43.45         2.41 o
  -2   0   7        208.03        172.55         3.88 o
  -1   0   7        418.66        423.22         2.99 o
   0   0   7        589.80        588.17        22.19 o
   1   0   7       2082.50       2133.29         9.98 o
   2   0   7        725.57        687.11         5.99 o
   3   0   7       1059.36       1054.29        70.36 o
   4   0   7        671.98        584.97        26.41 o
   5   0   7        389.75        358.78        16.38 o
   6   0   7        223.43        234.74        15.31 o
   7   0   7        181.46        175.08         7.53 o
   8   0   7         40.97         36.20         2.02 o
   9   0   7          0.15          4.08         1.88 o
  -8   1   7         14.61         13.24         1.98 o
  -7   1   7          7.06          7.86         2.08 o
  -6   1   7         17.28         16.68         2.29 o
  -5   1   7          7.23          9.94         2.39 o
  -4   1   7        175.31        152.89         4.28 o
  -3   1   7        196.51        197.82         2.42 o
  -2   1   7        343.34        366.33         9.63 o
  -1   1   7        594.53        628.15        13.22 o
   0   1   7         89.12         78.42         3.07 o
   1   1   7          1.56          6.28         3.52 o
   2   1   7        217.89        204.87         4.55 o
   3   1   7        178.50        188.06         6.16 o
   4   1   7        340.10        357.22         7.49 o
   5   1   7        222.82        238.39         5.78 o
   6   1   7        300.08        340.25        12.92 o
   7   1   7        240.92        256.43        14.51 o
   8   1   7        156.00        143.95         7.28 o
   9   1   7         42.84         37.64         2.35 o
  -7   2   7          0.24          2.61         2.13 o
  -6   2   7          6.69          9.23         2.11 o
  -5   2   7         28.28         30.18         3.28 o
  -4   2   7         78.78         84.83         2.31 o
  -3   2   7        922.91        890.97        22.41 o
  -2   2   7        809.80        812.29         7.26 o
  -1   2   7       1010.01       1043.50         9.51 o
   0   2   7       1060.46        959.61        23.70 o
   1   2   7       1324.21       1274.31        44.00 o
   2   2   7       1604.07       1532.37        47.49 o
   3   2   7       1363.56       1282.84        43.65 o
   4   2   7        585.98        588.85        20.76 o
   5   2   7         92.81         97.24         2.32 o
   6   2   7         17.29         17.16         2.71 o
   7   2   7         65.51         71.05         2.75 o
   8   2   7          3.14          4.27         2.26 o
   9   2   7         23.20         23.72         2.50 o
  10   2   7          2.48          4.67         2.15 o
  -7   3   7         17.92         15.19         1.89 o
  -6   3   7         48.62         47.47         2.07 o
  -5   3   7         19.00         19.64         2.10 o
  -4   3   7         29.56         34.65         2.50 o
  -3   3   7          0.05          5.13         2.23 o
  -2   3   7         18.15         22.34         2.03 o
  -1   3   7          2.27          3.12         2.41 o
   0   3   7        251.33        243.59         4.07 o
   1   3   7        297.24        282.92         4.29 o
   2   3   7       1932.66       2018.05        36.53 o
   3   3   7       2046.44       1934.99        81.61 o
   4   3   7       1980.17       1983.11        40.30 o
   5   3   7        490.12        515.78         6.22 o
   6   3   7        405.94        416.09         6.94 o
   7   3   7         93.15         94.02         2.34 o
   8   3   7         82.24         94.24         2.35 o
   9   3   7         14.44         15.67         2.20 o
  10   3   7          0.19          1.70         2.01 o
  -6   4   7         32.19         27.59         2.12 o
  -5   4   7         79.67         76.06         2.30 o
  -4   4   7        184.28        183.52         8.17 o
  -3   4   7        388.42        381.02        19.84 o
  -2   4   7        552.31        535.85         9.20 o
  -1   4   7       1025.15        971.06         8.67 o
   0   4   7        309.08        300.60         4.52 o
   1   4   7        311.74        301.99         2.31 o
   2   4   7        143.45        165.09         5.20 o
   3   4   7         12.77         21.91         2.18 o
   4   4   7         19.04         22.30         2.10 o
   5   4   7         27.00         30.95         2.12 o
   6   4   7         99.52        100.19         2.03 o
   7   4   7         57.79         57.22         1.99 o
   8   4   7         42.35         44.96         2.04 o
   9   4   7         52.53         48.97         2.11 o
  10   4   7          0.98          3.94         2.04 o
  -5   5   7         10.79          5.99         2.61 o
  -4   5   7          5.24          8.42         2.17 o
  -3   5   7        139.51        142.11         4.01 o
  -2   5   7        402.48        407.69         5.95 o
  -1   5   7        777.30        756.42         7.05 o
   0   5   7        549.10        557.61        15.53 o
   1   5   7        725.08        703.87        25.50 o
   2   5   7       1310.12       1315.82        25.53 o
   3   5   7        310.94        306.13         9.67 o
   4   5   7        682.20        731.57        23.59 o
   5   5   7        202.92        200.72         5.41 o
   6   5   7         30.23         32.35         2.11 o
   7   5   7          1.71          3.12         1.83 o
   8   5   7          9.44         10.93         1.86 o
   9   5   7          4.83          5.81         1.86 o
  10   5   7          0.53          3.84         3.55 o
  -4   6   7         12.97         11.72         1.87 o
  -3   6   7         47.84         52.53         2.74 o
  -2   6   7          6.38          7.63         2.03 o
  -1   6   7          4.97          6.02         1.96 o
   0   6   7          0.05          1.78         1.84 o
   1   6   7         87.78        103.70         3.46 o
   2   6   7         68.54         66.83         2.44 o
   3   6   7        194.39        189.30         4.04 o
   4   6   7        112.30        114.43         4.15 o
   5   6   7         68.70         73.17         3.47 o
   6   6   7         23.50         23.78         2.24 o
   7   6   7          3.54          3.93         2.11 o
   8   6   7         40.99         40.87         1.85 o
   9   6   7         34.33         36.21         1.84 o
  10   6   7         14.28         12.41         1.74 o
  -4   7   7         49.30         40.94         1.98 o
  -3   7   7         72.21         65.63         2.09 o
  -2   7   7        116.16        113.59         3.79 o
  -1   7   7        119.95        117.81         3.46 o
   0   7   7         95.32         96.34         1.97 o
   1   7   7        301.23        309.56         9.25 o
   2   7   7         30.30         30.25         1.87 o
   3   7   7         58.95         69.57         1.89 o
   4   7   7         84.76         85.58         2.55 o
   5   7   7         66.44         75.09         2.18 o
   6   7   7         12.61         18.25         2.24 o
   7   7   7          1.63          7.47         2.07 o
   8   7   7         19.09         20.24         1.68 o
   9   7   7          0.23          0.71         1.81 o
  10   7   7          4.68          5.86         1.75 o
  -3   8   7          0.42          3.31         3.42 o
  -2   8   7          3.25          4.63         2.18 o
  -1   8   7         15.60         18.13         1.93 o
   0   8   7          9.76         15.26         1.94 o
   1   8   7         41.43         44.06         1.84 o
   2   8   7         87.92         95.94         3.69 o
   3   8   7         82.56         84.74         2.13 o
   4   8   7         41.02         42.24         1.69 o
   5   8   7        219.23        221.39         9.37 o
   6   8   7        103.72        108.78         4.29 o
   7   8   7         50.66         54.18         2.05 o
   8   8   7        117.99        105.76         2.78 o
   9   8   7         24.67         26.60         1.75 o
  -1   9   7         16.33         12.75         2.02 o
   0   9   7         21.03         23.00         1.86 o
   1   9   7         78.97         69.56         2.46 o
   2   9   7          3.87          4.70         1.76 o
   3   9   7         99.93         90.43         1.90 o
   4   9   7         21.19         22.61         1.72 o
   5   9   7          2.21          5.46         2.25 o
   6   9   7          1.08          2.62         1.83 o
   7   9   7          1.29          4.15         2.01 o
   8   9   7          0.78          3.81         2.35 o
   9   9   7         85.82         67.01         2.83 o
   0  10   7         29.16         24.30         1.72 o
   1  10   7         60.89         56.86         2.10 o
   2  10   7        181.17        168.30         4.43 o
   3  10   7         39.70         41.13         1.79 o
   4  10   7        261.01        258.64         2.83 o
   5  10   7         84.40         86.69         1.89 o
   6  10   7         49.98         52.91         3.95 o
   7  10   7         52.24         48.92         1.71 o
   8  10   7         19.73         19.79         1.85 o
   3  11   7          3.89          6.37         1.70 o
   4  11   7          5.09          4.88         1.68 o
   5  11   7         40.33         38.00         2.91 o
   6  11   7         41.82         36.81         2.15 o
  -5 -10   8         46.51         40.77         2.17 o
  -4 -10   8         61.54         55.58         3.07 o
  -3 -10   8         57.46         44.89         3.20 o
  -2 -10   8        107.95         91.22         4.84 o
  -1 -10   8         55.58         47.23         3.89 o
  -7  -9   8          9.65          8.58         1.84 o
  -6  -9   8          3.98          3.45         1.79 o
  -5  -9   8          9.76          9.58         2.74 o
  -4  -9   8          0.16          5.11         1.96 o
  -3  -9   8          0.08          0.83         2.01 o
  -2  -9   8          8.97          8.60         1.99 o
  -1  -9   8         23.20         18.12         2.23 o
   0  -9   8         13.82         12.00         2.02 o
   1  -9   8         22.04         19.96         2.00 o
  -7  -8   8         35.72         29.17         2.29 o
  -6  -8   8         58.50         59.22         2.59 o
  -5  -8   8         90.54         93.24         4.54 o
  -4  -8   8        113.15        114.98         3.12 o
  -3  -8   8         99.47        105.35         2.32 o
  -2  -8   8         65.68         71.58         2.16 o
  -1  -8   8         43.29         43.75         2.45 o
   0  -8   8         35.61         34.98         2.18 o
   1  -8   8         30.79         30.86         2.09 o
   2  -8   8         19.68         18.17         2.32 o
   3  -8   8         11.71          8.46         1.91 o
  -8  -7   8          1.32          1.45         2.06 o
  -7  -7   8          0.34          1.27         2.07 o
  -6  -7   8          2.10          4.90         2.14 o
  -5  -7   8          9.31         10.23         2.03 o
  -4  -7   8         55.00         53.74         2.34 o
  -3  -7   8         17.30         17.83         2.00 o
  -2  -7   8         27.89         25.18         1.99 o
  -1  -7   8         51.29         48.12         2.45 o
   0  -7   8        114.03        107.41         2.60 o
   1  -7   8        121.18        121.50         4.64 o
   2  -7   8        124.41        134.47         2.41 o
   3  -7   8        121.56        118.85         2.49 o
   4  -7   8         46.87         40.08         2.14 o
  -8  -6   8         21.27         17.57         2.63 o
  -7  -6   8         22.44         23.76         2.27 o
  -6  -6   8          8.79         11.97         2.31 o
  -5  -6   8         48.59         47.29         2.73 o
  -4  -6   8        144.07        145.23         5.35 o
  -3  -6   8         74.84         80.97         2.20 o
  -2  -6   8        377.09        361.00         2.67 o
  -1  -6   8        139.62        141.93         2.63 o
   0  -6   8         54.26         57.68         2.57 o
   1  -6   8          9.32         12.07         2.22 o
   2  -6   8          2.26          2.55         2.03 o
   3  -6   8         10.51         17.35         2.03 o
   4  -6   8          8.74         12.03         1.97 o
   5  -6   8         15.37         16.17         1.84 o
  -8  -5   8          0.88          4.42         2.66 o
  -7  -5   8          0.83          3.07         2.68 o
  -6  -5   8          3.82          1.63         2.34 o
  -5  -5   8         77.59         81.07         2.43 o
  -4  -5   8        160.28        158.72         5.56 o
  -3  -5   8        331.46        333.90        10.74 o
  -2  -5   8        617.57        643.35        13.84 o
  -1  -5   8        755.45        724.50        16.18 o
   0  -5   8        512.23        530.49        16.16 o
   1  -5   8        451.91        478.64        16.23 o
   2  -5   8        511.91        506.69        15.15 o
   3  -5   8        234.32        240.83         5.17 o
   4  -5   8         63.98         60.80         2.13 o
   5  -5   8         39.82         34.67         2.03 o
   6  -5   8          1.31         -0.10         1.90 o
  -8  -4   8         20.11         20.35         2.51 o
  -7  -4   8         38.43         31.88         2.80 o
  -6  -4   8        115.96        113.22         5.54 o
  -5  -4   8        255.02        258.12        19.23 o
  -4  -4   8          0.90          4.92         2.53 o
  -3  -4   8        156.00        152.13         5.49 o
  -2  -4   8         66.91         62.05         2.60 o
  -1  -4   8         14.42         10.88         2.82 o
   0  -4   8         86.82         83.99         3.28 o
   1  -4   8        229.39        246.67        11.05 o
   2  -4   8        413.32        423.64         9.97 o
   3  -4   8        496.09        493.16        18.12 o
   4  -4   8        274.06        295.89         4.16 o
   5  -4   8        105.33        108.85         2.71 o
   6  -4   8         89.21         82.60         2.37 o
   7  -4   8         24.44         20.40         2.04 o
  -8  -3   8         20.76         17.05         3.15 o
  -7  -3   8         37.91         34.11         2.71 o
  -6  -3   8        128.86        134.39         7.08 o
  -5  -3   8        380.29        389.51        25.91 o
  -4  -3   8        551.67        583.22        30.74 o
  -3  -3   8        908.50        951.93        58.00 o
  -2  -3   8       1172.90       1180.86        66.50 o
  -1  -3   8        930.39        956.20        25.33 o
   0  -3   8        478.55        494.21         9.42 o
   1  -3   8         92.26         96.44         4.29 o
   2  -3   8        207.90        194.55         3.18 o
   3  -3   8         35.92         37.14         2.76 o
   4  -3   8          7.68          4.84         2.81 o
   5  -3   8         21.66         29.32         2.30 o
   6  -3   8          8.76         10.55         2.23 o
   7  -3   8         35.10         37.05         2.16 o
  -8  -2   8          7.98         10.74         2.56 o
  -7  -2   8         27.44         30.46         2.79 o
  -6  -2   8          1.43          5.63         2.59 o
  -5  -2   8          0.53          2.05         2.31 o
  -4  -2   8        285.42        316.36         7.47 o
  -3  -2   8         14.84         18.07         2.74 o
  -2  -2   8       1312.28       1431.93        33.00 o
  -1  -2   8        862.80        895.48        20.61 o
   0  -2   8       1337.02       1390.89         5.89 o
   1  -2   8        810.46        781.53        21.38 o
   2  -2   8       1156.97       1183.13        16.98 o
   3  -2   8       1007.15       1029.48         6.32 o
   4  -2   8         35.45         35.14         2.33 o
   5  -2   8        210.91        206.73         3.40 o
   6  -2   8          8.08         10.13         2.17 o
   7  -2   8          1.96          2.81         2.05 o
   8  -2   8          1.56          4.33         1.99 o
  -8  -1   8         20.10         19.55         2.06 o
  -7  -1   8         66.17         67.16         2.85 o
  -6  -1   8        188.58        188.94         8.86 o
  -5  -1   8        274.64        272.10        11.00 o
  -4  -1   8        288.62        298.15         7.59 o
  -3  -1   8         13.42         13.50         2.96 o
  -2  -1   8        626.35        662.74        10.05 o
  -1  -1   8         30.41         29.24         2.85 o
   0  -1   8         19.39         25.89         2.93 o
   1  -1   8          5.74          6.81         3.11 o
   2  -1   8        148.34        145.53         4.79 o
   3  -1   8        136.45        151.64         7.75 o
   4  -1   8         24.17         27.99         3.60 o
   5  -1   8          2.39          2.81         2.22 o
   6  -1   8         38.28         47.93         2.32 o
   7  -1   8          4.45          7.81         2.13 o
   8  -1   8         13.02         13.87         2.03 o
  -8   0   8          6.35          8.63         2.00 o
  -7   0   8         29.62         28.87         2.97 o
  -6   0   8         41.62         43.91         2.29 o
  -5   0   8        349.97        332.25        12.53 o
  -4   0   8        221.96        241.15         5.45 o
  -3   0   8        540.44        560.09        10.37 o
  -2   0   8        781.14        797.62        11.11 o
  -1   0   8        702.80        705.87        18.52 o
   0   0   8        397.06        373.55        17.61 o
   1   0   8        701.27        679.82         4.87 o
   2   0   8        437.22        458.84         5.81 o
   3   0   8         46.87         47.02         2.85 o
   4   0   8        198.39        195.04        13.18 o
   5   0   8        215.35        214.48         5.07 o
   6   0   8         24.02         21.93         2.49 o
   7   0   8          8.84         10.41         2.35 o
   8   0   8          9.42          7.96         2.27 o
   9   0   8          0.53          2.21         1.89 o
  -7   1   8          8.01         11.56         2.18 o
  -6   1   8          9.20          8.49         2.20 o
  -5   1   8          7.39          8.82         2.20 o
  -4   1   8         10.80          9.63         2.22 o
  -3   1   8        116.94        113.33         2.20 o
  -2   1   8         24.58         29.65         2.49 o
  -1   1   8        136.65        139.47         3.79 o
   0   1   8         13.72         14.67         2.61 o
   1   1   8          5.10          6.54         3.62 o
   2   1   8        122.22        124.24         7.18 o
   3   1   8         64.71         71.90         3.23 o
   4   1   8        311.13        300.69         8.72 o
   5   1   8        138.78        148.51         4.15 o
   6   1   8        392.37        412.64        20.75 o
   7   1   8         77.73         78.05         2.49 o
   8   1   8         67.85         71.03         2.73 o
   9   1   8         50.89         46.64         2.38 o
  -7   2   8          6.81          6.65         1.95 o
  -6   2   8         39.38         40.81         3.38 o
  -5   2   8        119.21        113.45         3.49 o
  -4   2   8        112.62        107.72         5.51 o
  -3   2   8        209.22        192.80         3.51 o
  -2   2   8        116.07        122.12         4.16 o
  -1   2   8        249.61        241.12         8.56 o
   0   2   8        521.47        491.06        22.37 o
   1   2   8        548.65        572.74        33.40 o
   2   2   8       1008.39       1049.27        28.89 o
   3   2   8        229.44        199.79         4.52 o
   4   2   8        220.25        240.08         6.48 o
   5   2   8          4.20          9.43         2.23 o
   6   2   8          1.26          1.78         2.07 o
   7   2   8          0.37          0.92         2.46 o
   8   2   8          0.77          3.14         2.30 o
   9   2   8         15.69         17.21         2.33 o
  -6   3   8          0.65          1.39         3.56 o
  -5   3   8          0.01          4.26         2.14 o
  -4   3   8          0.20          3.81         2.74 o
  -3   3   8          5.31          6.67         2.24 o
  -2   3   8         16.58         18.41         2.40 o
  -1   3   8         53.10         50.59         2.63 o
   0   3   8        414.02        398.55        11.03 o
   1   3   8       1253.59       1304.78        52.33 o
   2   3   8       1319.18       1275.49        62.52 o
   3   3   8       1080.35       1110.09        33.35 o
   4   3   8        268.68        283.45         4.79 o
   5   3   8       1065.15       1072.48        32.72 o
   6   3   8        292.75        283.73         4.38 o
   7   3   8        242.37        255.20         3.40 o
   8   3   8         85.29         86.46         2.27 o
   9   3   8         11.28         10.00         2.16 o
  10   3   8          1.65          3.44         2.82 o
  -6   4   8          8.45          5.30         1.91 o
  -5   4   8         48.63         47.95         2.10 o
  -4   4   8         79.27         73.22         2.38 o
  -3   4   8        199.92        211.52         7.36 o
  -2   4   8        422.48        414.34        20.82 o
  -1   4   8        109.76        117.68         2.48 o
   0   4   8         60.93         67.51         2.15 o
   1   4   8         47.18         40.09         2.09 o
   2   4   8         59.99         63.47         2.05 o
   3   4   8          0.94          3.59         2.23 o
   4   4   8         10.88         15.27         2.25 o
   5   4   8        188.85        194.36         3.09 o
   6   4   8        420.17        405.42         3.17 o
   7   4   8        259.83        264.66         3.76 o
   8   4   8        208.52        216.44         2.87 o
   9   4   8          9.80          8.02         2.02 o
  10   4   8         14.89         16.99         2.07 o
  -5   5   8          3.73          5.92         2.12 o
  -4   5   8         75.67         76.53         2.22 o
  -3   5   8         88.50         84.60         4.24 o
  -2   5   8        292.09        286.22         6.12 o
  -1   5   8        362.95        370.95         5.93 o
   0   5   8        691.62        730.84        14.70 o
   1   5   8       1071.32       1084.08        17.25 o
   2   5   8        855.64        851.26        18.53 o
   3   5   8       1158.82       1202.93        39.62 o
   4   5   8        266.75        271.35        10.78 o
   5   5   8         25.08         33.03         4.95 o
   6   5   8         38.39         41.64         2.28 o
   7   5   8          0.42          2.18         1.90 o
   8   5   8          9.54          9.42         2.02 o
   9   5   8          0.26          2.73         2.02 o
  10   5   8          2.07          1.15         2.08 o
  -4   6   8         19.40         20.29         2.08 o
  -3   6   8         10.30          9.46         2.16 o
  -2   6   8          6.44          7.11         2.27 o
  -1   6   8          3.57          6.39         2.20 o
   0   6   8         25.65         29.70         2.06 o
   1   6   8        289.44        285.31         7.13 o
   2   6   8        337.31        347.23         7.08 o
   3   6   8        730.49        742.78        13.97 o
   4   6   8        207.79        217.59         7.98 o
   5   6   8        209.28        206.75         9.59 o
   6   6   8        136.95        141.90         3.16 o
   7   6   8        150.69        159.75         3.53 o
   8   6   8         35.34         37.40         1.89 o
   9   6   8         22.90         24.66         2.01 o
  10   6   8          9.78         10.29         1.84 o
  -3   7   8         53.38         45.13         2.62 o
  -2   7   8        168.85        154.23         7.70 o
  -1   7   8        174.53        177.25         6.39 o
   0   7   8        126.02        116.74         2.94 o
   1   7   8         26.22         23.17         1.93 o
   2   7   8         33.74         35.42         1.95 o
   3   7   8          6.55          8.03         1.90 o
   4   7   8         56.96         65.27         1.94 o
   5   7   8         12.80         11.93         2.12 o
   6   7   8         15.99         15.62         2.12 o
   7   7   8         25.40         26.67         2.17 o
   8   7   8          8.99          9.78         2.15 o
   9   7   8          0.94          0.53         1.71 o
  -2   8   8         21.48         15.56         2.24 o
  -1   8   8        110.85        107.41         3.57 o
   0   8   8        146.36        144.38         4.52 o
   1   8   8         64.58         65.28         1.87 o
   2   8   8        176.54        182.49         2.06 o
   3   8   8         82.34         87.15         1.84 o
   4   8   8        141.22        152.75         4.41 o
   5   8   8         69.67         69.79         2.70 o
   6   8   8         68.09         80.82         2.53 o
   7   8   8         15.45         19.57         2.77 o
   8   8   8          2.88          5.09         2.39 o
   9   8   8         30.31         27.52         1.89 o
  -1   9   8          1.40          2.72         2.02 o
   0   9   8          0.81          6.98         2.15 o
   1   9   8          1.84          2.83         1.83 o
   2   9   8         22.33         21.16         2.45 o
   3   9   8         45.77         50.26         2.61 o
   4   9   8          1.08          2.03         1.73 o
   5   9   8         11.16         12.65         1.68 o
   6   9   8          9.78         11.22         2.07 o
   7   9   8          7.00          5.20         1.99 o
   8   9   8          2.09          6.35         1.75 o
   1  10   8         42.79         38.84         2.26 o
   2  10   8         53.94         49.06         1.83 o
   3  10   8         41.54         41.61         1.85 o
   4  10   8          9.90          8.64         1.77 o
   5  10   8         33.54         33.68         1.81 o
   6  10   8         62.57         53.60         2.71 o
   7  10   8         17.12         14.86         2.42 o
   4  11   8          2.37          4.32         2.88 o
   5  11   8         59.43         49.58         1.85 o
  -3 -10   9         70.07         60.06         3.40 o
  -6  -9   9          9.19          9.85         2.01 o
  -5  -9   9          1.36          4.61         1.96 o
  -4  -9   9          3.78          3.30         2.14 o
  -3  -9   9         35.22         31.02         2.67 o
  -2  -9   9         19.73         16.99         3.93 o
  -1  -9   9         75.45         65.44         5.21 o
   0  -9   9         43.66         40.78         2.77 o
  -7  -8   9         32.15         24.89         2.13 o
  -6  -8   9         92.00         88.56         7.48 o
  -5  -8   9         77.87         73.38         2.14 o
  -4  -8   9         66.80         65.42         2.67 o
  -3  -8   9         55.77         61.03         2.16 o
  -2  -8   9         26.98         25.22         2.15 o
  -1  -8   9         35.46         32.97         2.60 o
   0  -8   9          0.77          0.35         2.35 o
   1  -8   9          1.04          4.12         2.31 o
   2  -8   9          3.39          5.37         1.99 o
  -7  -7   9         16.10         14.73         2.03 o
  -6  -7   9         41.95         45.90         2.70 o
  -5  -7   9         57.20         57.03         2.13 o
  -4  -7   9         59.97         62.85         2.46 o
  -3  -7   9        171.98        166.12         3.80 o
  -2  -7   9        143.26        134.23         3.39 o
  -1  -7   9        190.46        190.34         5.68 o
   0  -7   9        149.29        158.65         5.53 o
   1  -7   9         67.76         68.51         3.40 o
   2  -7   9         52.97         55.82         5.32 o
   3  -7   9         23.11         21.14         2.42 o
  -8  -6   9         14.28         13.45         3.37 o
  -7  -6   9          6.77          7.67         2.71 o
  -6  -6   9         22.97         24.56         2.41 o
  -5  -6   9         23.66         25.50         2.31 o
  -4  -6   9         42.34         42.17         2.17 o
  -3  -6   9          5.71          7.30         2.07 o
  -2  -6   9          0.13          1.75         2.61 o
  -1  -6   9          5.75          5.74         2.59 o
   0  -6   9          0.88          2.34         2.54 o
   1  -6   9          1.57          4.45         2.54 o
   2  -6   9          1.62          3.96         2.47 o
   3  -6   9         12.78         10.39         2.59 o
   4  -6   9         25.50         23.46         2.73 o
   5  -6   9         30.41         26.52         2.66 o
  -8  -5   9          9.38          9.48         2.73 o
  -7  -5   9         27.29         33.95         5.53 o
  -6  -5   9         65.30         67.51         5.67 o
  -5  -5   9        118.22        118.18         8.08 o
  -4  -5   9        182.82        182.91        11.21 o
  -3  -5   9        151.36        142.15         9.81 o
  -2  -5   9         57.93         64.81         3.28 o
  -1  -5   9        216.37        206.19         7.98 o
   0  -5   9        299.84        317.62        12.36 o
   1  -5   9        370.70        382.04        20.65 o
   2  -5   9        177.92        177.29         8.15 o
   3  -5   9        104.25        100.57         7.09 o
   4  -5   9         31.29         27.93         5.09 o
   5  -5   9          0.18          2.58         1.55 o
  -8  -4   9         13.07         10.79         2.90 o
  -7  -4   9          0.84          4.02         2.80 o
  -6  -4   9          0.19          4.58         2.84 o
  -5  -4   9          0.94          3.79         2.84 o
  -4  -4   9         37.40         40.40         2.84 o
  -3  -4   9         24.22         25.27         2.91 o
  -2  -4   9          8.95          7.90         2.64 o
  -1  -4   9          4.27          5.90         2.88 o
   0  -4   9        441.18        421.02        18.58 o
   1  -4   9        479.62        490.85        37.10 o
   2  -4   9        370.02        368.67        17.13 o
   3  -4   9        259.49        250.01        19.08 o
   4  -4   9        216.72        236.53         8.30 o
   5  -4   9        109.90        103.05         2.75 o
   6  -4   9         72.90         68.03         2.29 o
  -8  -3   9          3.03          5.83         2.90 o
  -7  -3   9         30.67         27.22         3.28 o
  -6  -3   9         45.44         44.99         3.13 o
  -5  -3   9         69.59         74.19         3.86 o
  -4  -3   9        551.78        579.45        32.96 o
  -3  -3   9        356.80        371.79        15.44 o
  -2  -3   9        593.90        637.98        25.97 o
  -1  -3   9        371.32        404.54         8.30 o
   0  -3   9        219.65        196.92         6.48 o
   1  -3   9         19.62         24.16         3.22 o
   2  -3   9         64.98         67.48         2.97 o
   3  -3   9         37.25         36.64         5.16 o
   4  -3   9         41.14         36.96         2.74 o
   5  -3   9         44.25         52.45         2.35 o
   6  -3   9         46.91         50.33         2.43 o
   7  -3   9         57.00         62.74         2.98 o
  -8  -2   9          0.22          2.52         2.39 o
  -7  -2   9          2.70          3.57         2.67 o
  -6  -2   9          0.78          1.77         2.68 o
  -5  -2   9          1.88          3.09         2.90 o
  -4  -2   9         96.60        108.27         3.32 o
  -3  -2   9        986.02       1071.90         6.21 o
  -2  -2   9        170.25        184.69         3.42 o
  -1  -2   9       1236.54       1295.46        19.65 o
   0  -2   9       1301.91       1326.16        12.99 o
   1  -2   9       1037.12       1033.72        15.69 o
   2  -2   9        949.33       1008.23         5.28 o
   3  -2   9        745.23        749.35         4.43 o
   4  -2   9        267.59        252.69         6.89 o
   5  -2   9         15.25         16.18         2.42 o
   6  -2   9          4.10          3.03         2.42 o
   7  -2   9          0.86          3.03         2.08 o
   8  -2   9          0.84          1.31         2.51 o
  -7  -1   9         57.73         55.09         2.87 o
  -6  -1   9         86.92         88.95         4.97 o
  -5  -1   9        193.77        208.88         7.76 o
  -4  -1   9        139.61        150.51         5.33 o
  -3  -1   9         50.56         55.48         2.77 o
  -2  -1   9         29.92         33.87         3.81 o
  -1  -1   9         37.53         38.00         2.86 o
   0  -1   9         80.14         88.39         3.13 o
   1  -1   9        167.88        188.42         7.70 o
   2  -1   9        607.92        591.86        27.39 o
   3  -1   9        343.08        360.04         5.59 o
   4  -1   9        644.90        659.88        20.07 o
   5  -1   9         55.87         63.17         3.47 o
   6  -1   9        139.50        152.02         4.27 o
   7  -1   9         32.78         33.94         2.11 o
   8  -1   9         28.92         30.88         2.13 o
  -7   0   9         42.18         40.30         2.21 o
  -6   0   9         65.58         62.42         2.40 o
  -5   0   9        231.89        237.18         6.79 o
  -4   0   9        323.02        316.24         5.36 o
  -3   0   9        593.50        613.70        11.32 o
  -2   0   9        496.88        504.99        12.49 o
  -1   0   9       2171.31       2274.06        31.82 o
   0   0   9        408.20        390.60        14.21 o
   1   0   9        276.50        262.31        22.65 o
   2   0   9         22.98         27.64         4.10 o
   3   0   9         21.49         20.38         2.81 o
   4   0   9          1.62          5.00         3.21 o
   5   0   9         67.77         74.22         2.85 o
   6   0   9         65.63         60.06         2.70 o
   7   0   9         24.38         20.41         2.31 o
   8   0   9          0.57          3.23         2.06 o
  -7   1   9          0.40          1.25         2.13 o
  -6   1   9         12.34         11.95         2.14 o
  -5   1   9         13.29         14.60         2.34 o
  -4   1   9          4.64          4.78         2.36 o
  -3   1   9        108.96        110.45         3.79 o
  -2   1   9        501.16        506.11         8.86 o
  -1   1   9        226.12        229.78         5.73 o
   0   1   9       1344.16       1366.50        24.69 o
   1   1   9        274.04        273.51        15.83 o
   2   1   9        139.00        137.68         4.05 o
   3   1   9        467.10        482.59         6.63 o
   4   1   9        261.19        248.86        16.28 o
   5   1   9        184.14        183.69         4.70 o
   6   1   9         89.54         86.18         3.32 o
   7   1   9         81.07         77.48         2.73 o
   8   1   9          2.03          1.95         2.52 o
   9   1   9         14.69          9.61         2.24 o
  -6   2   9         66.67         60.54         2.25 o
  -5   2   9         77.09         72.71         4.53 o
  -4   2   9        187.27        174.26         4.78 o
  -3   2   9         11.10         14.01         2.44 o
  -2   2   9         50.13         50.18         2.59 o
  -1   2   9         19.27         20.43         2.68 o
   0   2   9         44.10         43.69         3.10 o
   1   2   9         89.25         91.36         3.03 o
   2   2   9         92.69         90.77         7.86 o
   3   2   9          1.36          5.90         3.21 o
   4   2   9        106.72        114.25         3.46 o
   5   2   9         31.95         31.69         2.21 o
   6   2   9          4.22          6.30         2.29 o
   7   2   9          5.47          8.48         2.45 o
   8   2   9          1.92          5.28         2.46 o
   9   2   9          5.01          4.65         2.17 o
  -6   3   9          8.21          7.21         1.91 o
  -5   3   9         30.78         29.52         2.16 o
  -4   3   9         42.27         40.61         2.19 o
  -3   3   9        102.24        108.11         3.04 o
  -2   3   9         10.80         16.01         2.58 o
  -1   3   9        691.88        721.75        29.75 o
   0   3   9        400.71        415.22         7.59 o
   1   3   9        326.00        335.83        13.77 o
   2   3   9        402.76        386.54        11.98 o
   3   3   9        373.24        382.69         9.57 o
   4   3   9        173.71        184.20         3.75 o
   5   3   9        299.95        292.06         3.52 o
   6   3   9        230.14        230.16         4.45 o
   7   3   9        156.91        167.01         3.43 o
   8   3   9         12.65         11.65         2.28 o
   9   3   9          3.08          4.88         2.20 o
  -5   4   9         12.41         10.15         2.09 o
  -4   4   9         22.21         24.75         2.33 o
  -3   4   9         10.31         11.00         2.46 o
  -2   4   9         33.85         35.96         2.44 o
  -1   4   9          9.51         16.92         2.82 o
   0   4   9         14.24         18.16         2.33 o
   1   4   9         24.43         25.00         2.16 o
   2   4   9          2.69          4.42         2.02 o
   3   4   9          2.66          5.49         2.18 o
   4   4   9        185.26        192.27         5.03 o
   5   4   9        246.16        236.14         6.41 o
   6   4   9        399.29        398.20         7.95 o
   7   4   9        144.53        156.42         3.68 o
   8   4   9         95.77        101.43         2.50 o
   9   4   9         39.89         38.84         2.15 o
  -4   5   9         25.49         23.99         1.99 o
  -3   5   9         70.50         72.58         4.40 o
  -2   5   9        143.10        148.42         4.06 o
  -1   5   9        266.56        263.13         4.34 o
   0   5   9        291.65        288.61         7.70 o
   1   5   9        601.85        614.25        10.01 o
   2   5   9        486.10        529.96         7.62 o
   3   5   9        259.03        268.32         8.77 o
   4   5   9        102.75        100.35         3.72 o
   5   5   9          7.63          9.81         2.16 o
   6   5   9         64.59         68.78         2.21 o
   7   5   9          9.36          8.84         1.81 o
   8   5   9          0.51          2.94         1.97 o
   9   5   9         11.65          7.60         1.96 o
  -4   6   9          5.39         10.18         2.34 o
  -3   6   9          0.11          2.82         2.24 o
  -2   6   9          0.51          2.59         2.48 o
  -1   6   9         11.60         13.94         2.10 o
   0   6   9        121.47        125.91         3.29 o
   1   6   9        209.96        221.27         5.72 o
   2   6   9        327.79        334.88        12.64 o
   3   6   9        430.57        461.43         9.84 o
   4   6   9        691.98        715.00        24.94 o
   5   6   9        331.93        338.33        16.42 o
   6   6   9        341.80        356.02        10.68 o
   7   6   9        175.16        177.07         3.05 o
   8   6   9         28.50         30.11         1.90 o
   9   6   9          5.27          9.08         2.54 o
  -3   7   9         74.58         67.44         6.86 o
  -2   7   9         46.67         40.29         2.38 o
  -1   7   9        144.41        142.01         4.51 o
   0   7   9         82.63         79.71         2.16 o
   1   7   9         39.07         38.09         2.03 o
   2   7   9          5.21          5.94         1.90 o
   3   7   9          8.66         15.14         1.83 o
   4   7   9          6.32          9.34         1.84 o
   5   7   9        126.56        123.41         6.99 o
   6   7   9         66.46         68.61         3.73 o
   7   7   9         74.63         72.31         2.25 o
   8   7   9         13.59         12.36         1.70 o
   9   7   9         18.03         16.38         1.78 o
  -2   8   9         65.98         69.88         5.87 o
  -1   8   9         89.99         81.63         4.22 o
   0   8   9        170.71        164.17         2.38 o
   1   8   9        165.57        163.16         5.06 o
   2   8   9        204.02        201.84         5.09 o
   3   8   9        175.09        174.52         4.63 o
   4   8   9        123.05        127.51         4.58 o
   5   8   9         18.79         23.11         1.80 o
   6   8   9         14.69         16.53         1.89 o
   7   8   9          0.48          1.18         1.94 o
   8   8   9          0.16          0.96         1.92 o
   9   8   9          4.42          3.26         1.65 o
   0   9   9          3.18          6.61         1.81 o
   1   9   9         18.52         18.00         1.83 o
   2   9   9         46.17         45.45         1.89 o
   3   9   9         38.37         36.38         2.06 o
   4   9   9         93.84         89.90         3.10 o
   5   9   9         63.60         59.92         2.29 o
   6   9   9          1.32          2.61         1.75 o
   7   9   9         31.82         24.75         1.91 o
   8   9   9         14.56         15.92         2.27 o
   2  10   9          1.47          3.21         1.70 o
   3  10   9         15.81         14.50         2.63 o
   4  10   9          0.80          0.31         1.74 o
   5  10   9         12.17         12.45         1.79 o
   6  10   9          2.53          3.64         1.70 o
   7  10   9          3.47          4.60         1.62 o
  -5  -9  10          0.29          1.75         2.31 o
  -4  -9  10          8.32          7.31         2.00 o
  -3  -9  10         50.39         43.59         3.48 o
  -2  -9  10         78.17         71.92         6.33 o
  -1  -9  10         63.02         49.05         3.39 o
  -6  -8  10         40.51         37.34         2.34 o
  -5  -8  10         67.74         56.40         4.75 o
  -4  -8  10         49.39         47.41         3.20 o
  -3  -8  10         29.64         30.49         2.64 o
  -2  -8  10          3.43          4.71         3.13 o
  -1  -8  10          3.35          4.46         2.47 o
   0  -8  10          0.06          4.30         2.48 o
   1  -8  10         11.53         10.83         2.53 o
   2  -8  10          9.08          6.70         2.82 o
  -7  -7  10         27.74         30.37         2.50 o
  -6  -7  10         54.68         56.07         4.42 o
  -5  -7  10         68.32         62.87         3.74 o
  -4  -7  10        180.53        168.12         9.78 o
  -3  -7  10        136.18        136.62         8.12 o
  -2  -7  10        240.53        227.01        11.23 o
  -1  -7  10        152.85        149.00         8.50 o
   0  -7  10        177.24        175.94        12.33 o
   1  -7  10         43.48         40.33         4.02 o
   2  -7  10         29.88         28.12         2.73 o
   3  -7  10          6.12          6.12         2.80 o
  -7  -6  10         16.47         13.43         2.60 o
  -6  -6  10          3.09          9.03         3.56 o
  -5  -6  10         17.72         21.44         2.75 o
  -4  -6  10          2.34          4.44         2.74 o
  -3  -6  10         16.42         19.50         2.77 o
  -2  -6  10         52.13         45.60         2.69 o
  -1  -6  10         98.67         94.52         6.43 o
   0  -6  10         71.68         68.80         3.04 o
   1  -6  10        105.63        102.46         5.59 o
   2  -6  10         49.02         46.99         7.26 o
   3  -6  10         54.26         44.35         8.36 o
   4  -6  10         22.63         28.75         3.15 o
  -7  -5  10         64.32         56.17         3.53 o
  -6  -5  10         83.84         74.71         4.90 o
  -5  -5  10        125.82        127.64         8.39 o
  -4  -5  10         74.05         72.93         4.15 o
  -3  -5  10         84.18         83.98         2.89 o
  -2  -5  10        140.41        137.77         7.28 o
  -1  -5  10         28.85         30.92         2.70 o
   0  -5  10         69.77         68.65         4.64 o
   1  -5  10         29.82         28.57         3.70 o
   2  -5  10          8.42          9.37         3.09 o
   3  -5  10          5.10          7.78         2.70 o
   4  -5  10          2.12          3.69         5.12 o
   5  -5  10          1.18          6.54         2.25 o
  -7  -4  10          0.76          2.02         2.66 o
  -6  -4  10         14.69         18.38         2.95 o
  -5  -4  10         19.24         23.11         3.18 o
  -4  -4  10         50.32         54.67         3.08 o
  -3  -4  10         57.38         60.14         3.01 o
  -2  -4  10        213.30        210.29        10.73 o
  -1  -4  10        171.84        157.13         4.22 o
   0  -4  10        190.11        206.09        10.84 o
   1  -4  10        168.11        167.91         6.22 o
   2  -4  10        172.47        177.40         6.79 o
   3  -4  10        129.98        138.47        10.08 o
   4  -4  10        147.91        140.49        11.65 o
   5  -4  10         89.34         86.96         3.15 o
   6  -4  10         38.27         31.48         2.24 o
  -7  -3  10         16.83         15.96         3.64 o
  -6  -3  10         24.92         24.72         3.67 o
  -5  -3  10         25.22         26.94         3.53 o
  -4  -3  10         44.61         48.32         3.04 o
  -3  -3  10        114.51        120.69         4.52 o
  -2  -3  10         32.12         36.95         3.09 o
  -1  -3  10         63.81         79.74         3.19 o
   0  -3  10        176.91        172.88         3.40 o
   1  -3  10         34.29         37.66         3.29 o
   2  -3  10          3.34         10.29         2.88 o
   3  -3  10         27.17         33.65         2.83 o
   4  -3  10         38.37         42.76         3.50 o
   5  -3  10         77.35         74.00         2.52 o
   6  -3  10         70.88         66.97         2.45 o
   7  -3  10         13.73         15.84         2.18 o
  -7  -2  10          2.27          3.78         3.22 o
  -6  -2  10         29.16         32.64         3.28 o
  -5  -2  10         34.56         39.83         3.01 o
  -4  -2  10         66.16         70.91         3.25 o
  -3  -2  10        172.16        183.52         3.70 o
  -2  -2  10        476.04        521.88        10.03 o
  -1  -2  10        613.57        649.10         8.98 o
   0  -2  10        548.57        553.85        11.06 o
   1  -2  10       1118.34       1098.86         7.21 o
   2  -2  10        435.94        450.36         3.92 o
   3  -2  10        185.02        185.85         5.95 o
   4  -2  10        131.89        122.06         4.48 o
   5  -2  10         40.97         40.38         2.17 o
   6  -2  10          7.33          3.69         2.30 o
   7  -2  10          0.75          4.51         2.11 o
  -7  -1  10         12.40          8.11         2.26 o
  -6  -1  10         36.31         38.36         2.58 o
  -5  -1  10         32.15         32.18         2.60 o
  -4  -1  10         27.03         30.32         2.56 o
  -3  -1  10        129.48        139.51         3.07 o
  -2  -1  10         13.98         17.06         2.56 o
  -1  -1  10          2.88          5.00         2.46 o
   0  -1  10        233.86        235.26         3.31 o
   1  -1  10        355.31        371.06         6.24 o
   2  -1  10        737.50        728.94        23.76 o
   3  -1  10        326.62        360.44         9.79 o
   4  -1  10        431.58        441.25         3.09 o
   5  -1  10        546.91        551.82        18.51 o
   6  -1  10        100.20        104.06         2.33 o
   7  -1  10         84.25         75.45         3.76 o
   8  -1  10         23.92         17.45         2.13 o
  -7   0  10         41.43         33.90         2.27 o
  -6   0  10         24.75         19.45         2.36 o
  -5   0  10         97.13         94.57         2.98 o
  -4   0  10        245.17        255.54         6.76 o
  -3   0  10        611.18        639.53        14.61 o
  -2   0  10       1008.18       1052.66        23.92 o
  -1   0  10         64.70         69.72         2.59 o
   0   0  10       1033.89       1102.99        24.43 o
   1   0  10         72.28         74.43         5.47 o
   2   0  10         13.80         11.64         4.92 o
   3   0  10         14.74         19.31         3.19 o
   4   0  10          0.63          2.23         5.98 o
   5   0  10         61.91         70.66         4.16 o
   6   0  10        113.08        120.09         2.85 o
   7   0  10         14.60         19.39         2.71 o
   8   0  10         24.18         24.05         2.04 o
  -6   1  10          1.38          4.35         2.01 o
  -5   1  10          4.75          4.23         2.43 o
  -4   1  10         22.62         27.14         2.80 o
  -3   1  10        297.49        318.55         9.90 o
  -2   1  10        477.63        503.06        16.15 o
  -1   1  10        558.48        597.53        18.91 o
   0   1  10        484.95        529.18        13.94 o
   1   1  10       1332.82       1384.02        67.79 o
   2   1  10        679.15        706.63        17.82 o
   3   1  10        918.89        917.28         6.30 o
   4   1  10        289.24        284.70        27.20 o
   5   1  10        110.50        114.21         3.29 o
   6   1  10          7.62         11.28         3.72 o
   7   1  10         13.45         18.84         2.57 o
   8   1  10          0.47          2.05         2.19 o
  -6   2  10         50.30         42.52         3.45 o
  -5   2  10         38.50         32.50         2.47 o
  -4   2  10         77.08         81.42         2.65 o
  -3   2  10         47.81         50.95         2.59 o
  -2   2  10         24.33         31.25         2.49 o
  -1   2  10         61.83         65.97         3.49 o
   0   2  10         37.21         51.16         2.75 o
   1   2  10        409.01        419.53        14.07 o
   2   2  10        201.97        205.67        11.31 o
   3   2  10        259.48        247.83        15.51 o
   4   2  10        108.68        110.71         3.64 o
   5   2  10         41.85         47.84         2.63 o
   6   2  10         30.61         29.45         2.86 o
   7   2  10          4.74          2.43         2.28 o
   8   2  10        100.70         96.53         4.31 o
   9   2  10          5.08          5.78         2.28 o
  -5   3  10         17.34         14.94         2.27 o
  -4   3  10        108.05        116.79         4.61 o
  -3   3  10        293.02        296.83         7.91 o
  -2   3  10        401.20        403.12         3.34 o
  -1   3  10        404.18        404.98         7.62 o
   0   3  10        186.50        192.56         3.24 o
   1   3  10        250.27        258.30        12.27 o
   2   3  10          6.19          8.18         2.57 o
   3   3  10         35.30         42.20         3.94 o
   4   3  10        201.77        201.48         5.65 o
   5   3  10         56.24         53.80         2.98 o
   6   3  10         31.57         35.67         2.24 o
   7   3  10          0.99          3.71         2.25 o
   8   3  10          1.04          1.69         2.23 o
   9   3  10          4.14          6.31         2.15 o
  -5   4  10          0.76          4.61         2.05 o
  -4   4  10          0.87          6.56         2.49 o
  -3   4  10          1.99          1.50         2.40 o
  -2   4  10         77.54         72.94         2.74 o
  -1   4  10         14.29         16.67         2.54 o
   0   4  10         49.73         60.13         2.98 o
   1   4  10         18.02         20.53         2.39 o
   2   4  10         48.84         45.15         2.50 o
   3   4  10        177.86        175.82         6.61 o
   4   4  10        285.09        292.50         8.93 o
   5   4  10        310.54        321.12         5.71 o
   6   4  10          8.14         10.41         2.63 o
   7   4  10        122.15        123.56         2.37 o
   8   4  10         23.79         24.38         2.26 o
   9   4  10         25.14         24.99         2.49 o
  -4   5  10         29.05         23.79         2.60 o
  -3   5  10         24.14         24.16         2.80 o
  -2   5  10         41.98         45.28         3.44 o
  -1   5  10         18.72         22.05         2.39 o
   0   5  10        312.86        308.93         6.18 o
   1   5  10         29.77         35.30         2.16 o
   2   5  10         77.72         85.49         2.46 o
   3   5  10         66.15         68.83         2.12 o
   4   5  10         25.05         26.60         2.28 o
   5   5  10          3.42          7.05         2.17 o
   6   5  10         30.27         33.49         2.47 o
   7   5  10          5.44          7.03         1.85 o
   8   5  10         11.05          9.37         2.14 o
   9   5  10         26.46         26.04         2.25 o
  -3   6  10          2.30          5.84         3.06 o
  -2   6  10         19.12         20.86         2.43 o
  -1   6  10         20.98         24.92         2.24 o
   0   6  10        117.59        118.61         4.66 o
   1   6  10        204.39        206.13         7.03 o
   2   6  10        229.61        263.27         7.40 o
   3   6  10        308.97        320.59         9.87 o
   4   6  10        209.57        210.23         7.11 o
   5   6  10        344.38        338.27        14.88 o
   6   6  10        179.67        184.01         7.64 o
   7   6  10        109.55        102.48         3.23 o
   8   6  10          8.26         11.38         2.24 o
   9   6  10          5.53          7.22         1.92 o
  -2   7  10         36.02         34.85         2.33 o
  -1   7  10         24.89         21.32         2.24 o
   0   7  10         12.49         13.53         2.31 o
   1   7  10          1.55          4.10         1.89 o
   2   7  10         12.66         10.19         2.10 o
   3   7  10          6.49          8.57         1.85 o
   4   7  10         23.85         27.49         1.87 o
   5   7  10         71.59         66.82         2.16 o
   6   7  10        134.85        131.56         6.64 o
   7   7  10         82.89         73.31         2.20 o
   8   7  10        107.77         97.30         3.30 o
   9   7  10         23.31         20.65         1.87 o
  -1   8  10         40.11         34.44         2.82 o
   0   8  10        101.82         96.63         2.77 o
   1   8  10        158.89        156.88         5.09 o
   2   8  10        186.05        170.01         3.37 o
   3   8  10        158.94        165.12         3.26 o
   4   8  10         92.53         96.15         3.85 o
   5   8  10         33.43         36.74         1.87 o
   6   8  10         13.38         15.06         1.95 o
   7   8  10          0.07          2.05         1.98 o
   8   8  10          3.06          4.83         1.92 o
   1   9  10         59.51         51.59         2.88 o
   2   9  10        117.85        106.27         3.25 o
   3   9  10        113.03        108.39         3.95 o
   4   9  10         98.32         95.10         3.34 o
   5   9  10         52.47         52.03         3.35 o
   6   9  10         79.15         70.49         4.80 o
   7   9  10         17.59         13.82         1.71 o
   3  10  10          0.27          2.09         2.07 o
   4  10  10          1.46          1.31         1.63 o
   5  10  10          5.67          5.28         1.73 o
  -5  -8  11         11.42          7.76         2.58 o
  -4  -8  11         16.46         13.39         2.47 o
  -3  -8  11         25.98         28.90         3.03 o
  -2  -8  11          7.29          8.51         2.55 o
  -1  -8  11          3.84          3.33         2.69 o
   0  -8  11          5.76          8.10         2.74 o
   1  -8  11         37.08         26.90         2.79 o
  -6  -7  11         41.58         39.61         4.50 o
  -5  -7  11         42.81         38.58         3.89 o
  -4  -7  11        133.55        124.42         8.46 o
  -3  -7  11        210.99        200.62        12.11 o
  -2  -7  11        194.07        181.78         9.49 o
  -1  -7  11        115.66        100.66        11.14 o
   0  -7  11         37.20         37.00         3.02 o
   1  -7  11         49.05         42.13         3.02 o
   2  -7  11          4.93          4.89         4.32 o
  -6  -6  11         17.75         18.24         2.67 o
  -5  -6  11          9.47          8.72         2.89 o
  -4  -6  11         17.28         18.48         2.79 o
  -3  -6  11         91.81         81.80         4.46 o
  -2  -6  11        110.74        111.76         6.41 o
  -1  -6  11        146.10        141.39         7.29 o
   0  -6  11        118.68        109.25         6.52 o
   1  -6  11        148.66        140.08        10.02 o
   2  -6  11        178.72        165.50        10.06 o
   3  -6  11         66.37         69.13         3.43 o
   4  -6  11         50.96         49.31         5.40 o
  -7  -5  11         35.82         27.16         3.12 o
  -6  -5  11         89.49         82.17         7.67 o
  -5  -5  11         72.72         75.26         5.14 o
  -4  -5  11         53.27         57.29         4.69 o
  -3  -5  11         88.39         95.48         4.41 o
  -2  -5  11         34.53         36.66         2.71 o
  -1  -5  11         62.89         62.16         2.88 o
   0  -5  11          0.79          1.43         2.93 o
   1  -5  11          2.33          2.43         3.10 o
   2  -5  11         45.86         48.29         3.08 o
   3  -5  11         17.32         16.49         3.08 o
   4  -5  11         12.10         15.81         2.82 o
   5  -5  11          4.75          2.18         2.49 o
  -7  -4  11         17.02         14.32         3.16 o
  -6  -4  11         34.08         35.71         3.54 o
  -5  -4  11         84.59         89.71         4.02 o
  -4  -4  11         88.35         91.59         5.52 o
  -3  -4  11        301.95        318.91        12.44 o
  -2  -4  11        298.89        308.38         9.23 o
  -1  -4  11        322.15        332.94         8.88 o
   0  -4  11        203.88        201.43        21.94 o
   1  -4  11         85.82         88.02         5.94 o
   2  -4  11         56.97         59.27         5.16 o
   3  -4  11         34.81         31.54         2.95 o
   4  -4  11         34.39         33.34         3.93 o
   5  -4  11         15.97         13.90         2.34 o
  -7  -3  11          3.30          3.75         3.37 o
  -6  -3  11         26.98         25.97         3.33 o
  -5  -3  11          6.28          7.39         3.37 o
  -4  -3  11          9.62         12.08         3.30 o
  -3  -3  11          7.14          9.25         3.09 o
  -2  -3  11          2.38          1.53         3.37 o
  -1  -3  11         11.31         12.49         2.99 o
   0  -3  11         80.95         73.28         2.90 o
   1  -3  11          1.44          2.82         2.91 o
   2  -3  11         38.27         36.15         2.90 o
   3  -3  11         56.89         59.77         3.12 o
   4  -3  11         62.71         59.89         2.55 o
   5  -3  11         39.42         44.01         4.26 o
   6  -3  11         35.05         31.49         2.34 o
  -7  -2  11         31.85         36.03         2.80 o
  -6  -2  11         12.92         13.41         3.55 o
  -5  -2  11        145.99        149.84         5.93 o
  -4  -2  11        109.27        117.47         3.04 o
  -3  -2  11         84.58         92.50         3.28 o
  -2  -2  11         71.94         78.73         2.96 o
  -1  -2  11        187.66        196.29         3.01 o
   0  -2  11        126.79        134.51         2.92 o
   1  -2  11        219.41        241.93         3.43 o
   2  -2  11        209.72        203.29         2.82 o
   3  -2  11         81.04         86.00         2.51 o
   4  -2  11         31.59         32.57         2.45 o
   5  -2  11         26.29         25.69         2.56 o
   6  -2  11          1.00          0.44         2.41 o
   7  -2  11          0.13          4.03         2.90 o
  -6  -1  11          1.73          2.87         2.54 o
  -5  -1  11          1.33          3.22         2.58 o
  -4  -1  11          4.04          3.96         2.42 o
  -3  -1  11          2.39          3.94         2.42 o
  -2  -1  11          3.41          5.99         2.42 o
  -1  -1  11        200.23        215.63         2.81 o
   0  -1  11        110.02        108.04         2.53 o
   1  -1  11        335.45        361.08         4.33 o
   2  -1  11        565.83        560.66        14.40 o
   3  -1  11        365.42        378.15         3.24 o
   4  -1  11        266.21        262.00        11.73 o
   5  -1  11        179.84        176.86         2.76 o
   6  -1  11        150.63        129.63         3.12 o
   7  -1  11         48.33         42.11         4.11 o
  -6   0  11         39.38         36.49         2.52 o
  -5   0  11         48.72         51.17         2.95 o
  -4   0  11         80.15         79.41         2.62 o
  -3   0  11        206.21        206.81         5.77 o
  -2   0  11        330.95        352.92         9.70 o
  -1   0  11        211.86        230.00         4.41 o
   0   0  11         41.93         60.00         2.39 o
   1   0  11         62.74         72.92         3.68 o
   2   0  11         71.29         75.43         3.13 o
   3   0  11          3.94          5.24         3.16 o
   4   0  11         24.98         27.68         3.35 o
   5   0  11         35.11         40.07         2.87 o
   6   0  11        130.49        124.07         9.52 o
   7   0  11         76.09         90.73         2.75 o
   8   0  11         36.85         29.27         2.33 o
  -6   1  11          0.23          6.27         2.41 o
  -5   1  11         17.20         18.34         2.69 o
  -4   1  11         64.85         65.06         3.68 o
  -3   1  11        166.79        165.18         5.42 o
  -2   1  11        191.57        193.75         4.09 o
  -1   1  11        622.77        639.96        18.57 o
   0   1  11        350.36        362.48         5.71 o
   1   1  11       1198.05       1234.99        57.79 o
   2   1  11        714.55        764.06        28.54 o
   3   1  11        645.68        675.91         5.51 o
   4   1  11        101.74        110.39         3.57 o
   5   1  11         71.65         71.61         3.19 o
   6   1  11         16.55         19.16         2.87 o
   7   1  11         27.91         24.79         2.78 o
   8   1  11          4.19          7.12         2.64 o
  -5   2  11          6.84          9.94         2.61 o
  -4   2  11         49.78         53.10         2.72 o
  -3   2  11         55.98         59.86         2.62 o
  -2   2  11         41.74         46.02         2.43 o
  -1   2  11          0.07          0.58         2.56 o
   0   2  11        282.46        298.99         4.97 o
   1   2  11          3.58          4.56         2.56 o
   2   2  11        964.45        993.44        28.02 o
   3   2  11        376.19        386.59         8.71 o
   4   2  11        181.93        161.74        24.14 o
   5   2  11        212.94        226.79         4.48 o
   6   2  11        193.91        198.08         4.89 o
   7   2  11         93.32         89.22         2.99 o
   8   2  11          6.74          7.95         2.63 o
  -5   3  11        110.01         91.97         2.70 o
  -4   3  11         82.78         77.32         2.85 o
  -3   3  11        165.12        167.21         3.68 o
  -2   3  11        422.54        415.93         4.83 o
  -1   3  11        227.51        241.81        11.11 o
   0   3  11        169.05        185.85         9.16 o
   1   3  11         64.23         67.26         3.70 o
   2   3  11        178.67        196.58         5.72 o
   3   3  11          4.76          6.10         3.00 o
   4   3  11         16.23         18.94         3.01 o
   5   3  11         19.34         16.31         3.35 o
   6   3  11         50.00         47.98         2.40 o
   7   3  11         30.66         31.09         2.44 o
   8   3  11          0.26          2.54         2.23 o
   9   3  11          1.90          4.33         2.87 o
  -4   4  11         10.25         14.47         2.59 o
  -3   4  11         21.41         18.98         2.67 o
  -2   4  11         97.41        103.37         4.49 o
  -1   4  11        227.55        236.61        10.36 o
   0   4  11        126.38        135.70         3.19 o
   1   4  11        426.60        423.40        14.52 o
   2   4  11        578.34        604.08        15.45 o
   3   4  11        119.86        121.52         4.06 o
   4   4  11        145.05        143.69         6.65 o
   5   4  11         52.49         51.63         3.13 o
   6   4  11         14.09         17.05         2.65 o
   7   4  11          9.23         12.50         3.28 o
   8   4  11          7.72          5.50         2.23 o
   9   4  11         46.19         37.73         2.16 o
  -3   5  11         37.14         37.13         2.55 o
  -2   5  11         18.97         19.15         2.50 o
  -1   5  11          1.93          2.28         2.34 o
   0   5  11          0.53          5.04         2.57 o
   1   5  11          0.31          1.03         2.91 o
   2   5  11          2.51          5.57         2.16 o
   3   5  11         24.56         24.41         2.24 o
   4   5  11          3.26          5.90         2.16 o
   5   5  11          2.58          6.14         2.17 o
   6   5  11         16.87         16.68         2.63 o
   7   5  11          9.37          7.50         2.18 o
   8   5  11         20.43         18.97         2.16 o
   9   5  11          7.83          9.28         3.32 o
  -2   6  11         36.91         35.01         2.45 o
  -1   6  11         91.65         91.41         2.72 o
   0   6  11         58.19         60.95         3.04 o
   1   6  11        117.63        115.62         3.00 o
   2   6  11         56.92         59.93         3.08 o
   3   6  11         99.09        100.78         3.92 o
   4   6  11        100.08        105.28         3.70 o
   5   6  11         61.91         66.35         3.51 o
   6   6  11         54.19         57.02         2.70 o
   7   6  11          0.78          3.58         2.31 o
   8   6  11         50.26         47.02         3.10 o
  -1   7  11          0.03          1.02         2.47 o
   0   7  11          1.41          2.57         2.21 o
   1   7  11          8.31          7.84         2.08 o
   2   7  11         33.19         37.05         1.90 o
   3   7  11          3.19          6.97         1.88 o
   4   7  11         44.88         48.61         2.67 o
   5   7  11         87.53         88.84         1.94 o
   6   7  11        113.30        109.32         4.78 o
   7   7  11         42.77         40.71         2.08 o
   8   7  11         49.73         47.16         2.13 o
   0   8  11         32.67         28.62         2.23 o
   1   8  11        102.72         92.05         2.54 o
   2   8  11         82.00         73.86         2.08 o
   3   8  11         37.70         37.30         2.02 o
   4   8  11         19.34         19.13         1.89 o
   5   8  11          1.90          6.82         1.91 o
   6   8  11          9.98          8.93         1.83 o
   7   8  11          0.53          3.72         2.06 o
   2   9  11         62.52         54.09         1.92 o
   3   9  11         50.87         47.61         1.84 o
   4   9  11         98.67         94.22         4.32 o
   5   9  11         84.26         77.84         4.34 o
   6   9  11         94.03         81.57         4.18 o
  -3  -8  12          1.79          2.33         2.49 o
  -2  -8  12          0.53          2.46         2.85 o
  -1  -8  12         11.37          9.61         2.87 o
  -5  -7  12         54.01         52.15         7.96 o
  -4  -7  12         50.67         48.44         3.76 o
  -3  -7  12         41.60         36.06         2.86 o
  -2  -7  12         72.84         69.18         4.25 o
  -1  -7  12         79.41         77.64         6.33 o
   0  -7  12         22.10         20.39         3.27 o
   1  -7  12         23.29         15.13         3.51 o
  -5  -6  12          4.51          6.73         2.72 o
  -4  -6  12         32.27         30.30         2.86 o
  -3  -6  12         31.39         30.58         2.85 o
  -2  -6  12        104.04         97.59         5.53 o
  -1  -6  12        164.35        164.74         9.39 o
   0  -6  12        231.42        222.28         4.44 o
   1  -6  12        129.87        121.78         7.04 o
   2  -6  12        147.84        127.08        10.15 o
   3  -6  12         42.55         34.86         3.29 o
  -6  -5  12         25.74         26.31         3.59 o
  -5  -5  12         89.27         83.71         4.25 o
  -4  -5  12         37.33         37.29         4.39 o
  -3  -5  12         82.98         86.10         3.50 o
  -2  -5  12         19.83         19.49         2.98 o
  -1  -5  12          2.41          3.83         3.04 o
   0  -5  12         16.35         10.99         3.38 o
   1  -5  12         53.59         50.28         3.18 o
   2  -5  12         22.01         21.72         3.13 o
   3  -5  12         72.91         59.28         9.28 o
   4  -5  12         26.00         23.37         2.33 o
  -6  -4  12         38.34         37.73         5.28 o
  -5  -4  12         88.50         92.09         3.52 o
  -4  -4  12        241.00        265.37         4.08 o
  -3  -4  12        195.94        193.09         4.15 o
  -2  -4  12        269.27        282.87         9.51 o
  -1  -4  12        172.02        183.22         4.11 o
   0  -4  12        161.46        167.79         3.48 o
   1  -4  12         83.30         88.76         7.92 o
   2  -4  12         59.34         60.19         3.12 o
   3  -4  12         30.43         30.87         2.83 o
   4  -4  12          1.27          3.67         2.15 o
   5  -4  12          0.10          2.36         2.15 o
  -6  -3  12          0.16          3.95         2.94 o
  -5  -3  12          4.87          6.42         2.77 o
  -4  -3  12          9.30          8.59         3.88 o
  -3  -3  12         39.54         45.86         3.40 o
  -2  -3  12         66.52         69.03         3.46 o
  -1  -3  12        137.06        156.17         3.72 o
   0  -3  12        149.05        161.54         3.95 o
   1  -3  12        284.52        280.11        14.36 o
   2  -3  12        178.97        170.75         7.07 o
   3  -3  12        136.83        135.83         4.35 o
   4  -3  12         36.99         34.18         2.31 o
   5  -3  12         19.65         20.90         2.39 o
   6  -3  12          9.84         12.69         2.24 o
  -6  -2  12         59.72         59.48         3.27 o
  -5  -2  12         55.29         50.00         2.70 o
  -4  -2  12         74.57         81.84         2.94 o
  -3  -2  12         44.75         47.58         2.50 o
  -2  -2  12        101.12        112.38         3.95 o
  -1  -2  12         35.57         40.49         2.45 o
   0  -2  12         23.45         29.11         2.40 o
   1  -2  12          0.80          1.09         2.30 o
   2  -2  12          0.16          2.17         2.28 o
   3  -2  12          0.00          0.63         2.27 o
   4  -2  12          1.61          3.19         2.33 o
   5  -2  12          0.34          0.16         2.28 o
   6  -2  12          0.38          1.36         2.31 o
  -6  -1  12          7.22          9.19         2.56 o
  -5  -1  12          6.01          8.62         2.42 o
  -4  -1  12         67.14         71.25         4.27 o
  -3  -1  12         69.17         71.46         2.51 o
  -2  -1  12        211.87        215.35         4.93 o
  -1  -1  12        162.70        170.16         2.87 o
   0  -1  12        230.47        248.75         4.38 o
   1  -1  12        189.57        189.21         5.08 o
   2  -1  12         23.85         27.93         2.33 o
   3  -1  12        205.07        192.71         5.42 o
   4  -1  12        124.61        128.92         7.64 o
   5  -1  12         88.73         82.71         2.50 o
   6  -1  12         37.25         33.51         2.31 o
   7  -1  12         24.24         24.91         2.40 o
  -6   0  12          9.04          8.18         3.15 o
  -5   0  12          7.43         11.24         2.72 o
  -4   0  12         59.71         65.89         2.50 o
  -3   0  12          0.77          3.83         2.40 o
  -2   0  12          0.96          3.71         2.35 o
  -1   0  12          7.90         12.95         2.32 o
   0   0  12         43.69         51.54         2.56 o
   1   0  12          9.36         11.45         2.78 o
   2   0  12          9.30         15.12         2.93 o
   3   0  12          8.48          9.25         2.99 o
   4   0  12        139.90        141.13         3.89 o
   5   0  12         93.76         96.44         3.17 o
   6   0  12         50.68         48.68         6.77 o
   7   0  12         64.71         61.27         3.48 o
  -5   1  12         36.47         36.09         2.73 o
  -4   1  12         21.19         20.60         2.49 o
  -3   1  12         50.54         51.30         2.41 o
  -2   1  12         52.89         53.68         2.37 o
  -1   1  12        217.22        229.37         4.57 o
   0   1  12        763.07        817.10        14.69 o
   1   1  12        193.72        213.22         3.66 o
   2   1  12        525.86        538.83        47.34 o
   3   1  12        157.67        170.97         4.31 o
   4   1  12         23.55         26.65         2.92 o
   5   1  12         18.14         20.57         2.91 o
   6   1  12         25.48         25.03         4.83 o
   7   1  12          8.12          3.64         3.33 o
   8   1  12          4.71          6.30         2.51 o
  -5   2  12         54.03         52.10         3.99 o
  -4   2  12          1.16          4.65         2.56 o
  -3   2  12          6.97          8.70         2.35 o
  -2   2  12          4.15          3.46         2.27 o
  -1   2  12         21.80         22.88         2.60 o
   0   2  12        227.06        230.41         8.25 o
   1   2  12        338.93        344.74        17.51 o
   2   2  12        112.84        133.81         3.49 o
   3   2  12        318.21        310.46        33.90 o
   4   2  12        338.63        338.83         4.76 o
   5   2  12        303.52        294.29        74.43 o
   6   2  12        216.68        225.50         8.11 o
   7   2  12        148.95        132.71         6.19 o
   8   2  12         12.14         10.34         2.88 o
  -4   3  12        105.02         98.96         5.55 o
  -3   3  12         92.68         88.30         2.58 o
  -2   3  12        146.14        150.67         2.71 o
  -1   3  12        118.13        124.18         2.80 o
   0   3  12        142.98        156.61         6.56 o
   1   3  12         41.93         51.08         2.74 o
   2   3  12        172.25        189.54         7.05 o
   3   3  12          1.14          5.82         3.34 o
   4   3  12         11.34         11.01         3.31 o
   5   3  12        135.49        136.36         3.38 o
   6   3  12         61.57         58.65         4.09 o
   7   3  12         54.51         52.36         3.22 o
   8   3  12         44.41         34.92         2.42 o
  -3   4  12         21.15         20.64         2.45 o
  -2   4  12         99.17         98.92         2.51 o
  -1   4  12        203.18        205.42         5.61 o
   0   4  12        338.06        350.46        15.41 o
   1   4  12        470.95        475.36        26.38 o
   2   4  12        186.61        190.69         9.55 o
   3   4  12        711.60        756.56        27.87 o
   4   4  12         22.79         31.08         2.89 o
   5   4  12         14.68         15.44         2.78 o
   6   4  12         20.03         21.77         2.24 o
   7   4  12          4.72          7.34         2.32 o
   8   4  12          0.14          2.19         2.11 o
  -3   5  12          0.99          3.52         2.43 o
  -2   5  12         12.63         17.08         2.42 o
  -1   5  12         14.73         14.38         2.45 o
   0   5  12         22.95         24.46         3.81 o
   1   5  12         38.32         40.01         2.98 o
   2   5  12        110.77        120.68         2.64 o
   3   5  12         61.03         56.97         2.47 o
   4   5  12        209.75        216.51        21.84 o
   5   5  12         19.43         19.81         2.91 o
   6   5  12         64.30         59.37         2.75 o
   7   5  12         50.17         42.90         2.16 o
   8   5  12          4.83          5.79         2.03 o
  -2   6  12         68.35         62.36         2.38 o
  -1   6  12        102.13         89.95         3.19 o
   0   6  12         86.67         87.80         6.42 o
   1   6  12          6.08          5.99         2.61 o
   2   6  12         58.82         60.87         2.77 o
   3   6  12          3.70          7.48         2.03 o
   4   6  12          1.20          2.25         1.89 o
   5   6  12         21.08         23.27         2.21 o
   6   6  12          2.05          4.54         2.23 o
   7   6  12          0.42          2.29         2.46 o
   8   6  12          0.02          2.75         1.95 o
  -1   7  12         25.31         29.59         6.60 o
   0   7  12         26.68         26.42         2.59 o
   1   7  12         13.82         15.49         2.30 o
   2   7  12         19.14         20.61         1.96 o
   3   7  12         87.73         85.63         2.62 o
   4   7  12         70.14         69.66         3.75 o
   5   7  12         36.42         38.25         1.98 o
   6   7  12         34.46         31.72         2.93 o
   7   7  12         24.34         25.75         2.06 o
   1   8  12          6.09          8.21         2.11 o
   2   8  12          7.65          7.22         2.38 o
   3   8  12          0.36          0.58         1.77 o
   4   8  12          2.64          4.20         1.74 o
   5   8  12          1.35          4.46         1.80 o
   6   8  12          1.80          3.32         1.97 o
   7   8  12          2.02          1.61         3.00 o
   4   9  12         26.84         24.76         4.49 o
  -3  -7  13         21.93         24.37         2.90 o
  -2  -7  13          0.87          5.16         3.15 o
  -1  -7  13         12.89         13.77         3.50 o
   0  -7  13          5.63          4.15         3.14 o
  -4  -6  13         26.15         25.96         4.00 o
  -3  -6  13         32.81         32.54         3.32 o
  -2  -6  13         51.76         55.85         3.32 o
  -1  -6  13         54.82         46.15         3.92 o
   0  -6  13        140.08        130.32         3.66 o
   1  -6  13         95.98         81.97         4.72 o
   2  -6  13         48.83         42.29         4.48 o
  -5  -5  13          3.68          6.38         3.19 o
  -4  -5  13         46.85         53.44         3.45 o
  -3  -5  13          1.25          2.59         3.20 o
  -2  -5  13          2.50          4.18         2.99 o
  -1  -5  13          1.17          4.05         3.23 o
   0  -5  13         25.97         24.14         3.48 o
   1  -5  13         88.55         79.84         5.22 o
   2  -5  13         47.90         41.89         3.64 o
   3  -5  13         61.81         51.86        12.04 o
  -5  -4  13         27.82         28.29         6.23 o
  -4  -4  13        107.01        109.37         6.10 o
  -3  -4  13        197.50        200.92         7.18 o
  -2  -4  13        121.88        116.96         3.71 o
  -1  -4  13        206.39        223.83         4.08 o
   0  -4  13         82.35         97.68         3.76 o
   1  -4  13         61.83         55.25         6.92 o
   2  -4  13          7.05          4.66         4.83 o
   3  -4  13          9.87         10.17         3.22 o
   4  -4  13          5.94          7.39         2.34 o
  -5  -3  13          2.56          4.85         2.66 o
  -4  -3  13         11.86         14.83         2.64 o
  -3  -3  13        120.71        126.57         5.97 o
  -2  -3  13         89.35         85.48         3.27 o
  -1  -3  13        245.95        261.43         3.62 o
   0  -3  13        272.18        286.79         3.98 o
   1  -3  13        201.02        209.18         3.81 o
   2  -3  13        236.37        230.06         5.15 o
   3  -3  13        104.14         94.51         7.39 o
   4  -3  13         92.41         82.70         7.46 o
   5  -3  13         11.31         14.85         2.29 o
  -5  -2  13         49.05         45.61         2.64 o
  -4  -2  13         48.92         51.42         2.66 o
  -3  -2  13         43.98         49.91         2.79 o
  -2  -2  13         23.01         27.35         2.47 o
  -1  -2  13         20.77         30.56         2.51 o
   0  -2  13          0.45          2.21         2.51 o
   1  -2  13          8.99         11.11         2.29 o
   2  -2  13         69.27         60.54         2.67 o
   3  -2  13         50.32         48.55         2.53 o
   4  -2  13         37.24         34.49         2.41 o
   5  -2  13         44.95         40.55         2.87 o
   6  -2  13          6.15          1.24         2.16 o
  -5  -1  13         66.04         63.12         2.97 o
  -4  -1  13         42.72         41.72         2.61 o
  -3  -1  13        225.58        226.88         8.50 o
  -2  -1  13        263.44        271.28         4.24 o
  -1  -1  13        233.76        251.92         3.83 o
   0  -1  13        139.48        158.90         2.51 o
   1  -1  13         98.58        100.11         2.79 o
   2  -1  13         55.77         53.79         2.28 o
   3  -1  13         11.59         11.48         3.95 o
   4  -1  13         22.90         23.70         3.65 o
   5  -1  13          4.37          5.53         2.30 o
   6  -1  13          3.56          3.44         2.15 o
  -5   0  13          1.27          1.23         2.54 o
  -4   0  13          3.01          4.83         2.49 o
  -3   0  13          3.33          4.49         2.28 o
  -2   0  13         40.13         42.25         2.49 o
  -1   0  13         17.28         16.06         2.35 o
   0   0  13         41.43         51.79         2.60 o
   1   0  13         50.98         50.30         2.77 o
   2   0  13         77.97         76.63         3.90 o
   3   0  13         70.66         70.66         3.02 o
   4   0  13         78.08         78.42         3.46 o
   5   0  13         39.01         40.27         2.32 o
   6   0  13         28.95         27.98         2.16 o
   7   0  13         14.04         13.50         2.74 o
  -4   1  13         31.80         30.74         2.51 o
  -3   1  13         66.50         72.62         2.52 o
  -2   1  13         32.48         35.61         2.48 o
  -1   1  13         84.24         91.28         2.52 o
   0   1  13         54.80         60.17         2.45 o
   1   1  13         73.25         86.94         3.17 o
   2   1  13         14.63         19.22         3.63 o
   3   1  13          3.70          8.87         3.11 o
   4   1  13         94.44         94.89         4.78 o
   5   1  13          8.80         13.93         2.69 o
   6   1  13          4.61          7.28         2.70 o
   7   1  13          0.20          2.13         2.49 o
  -4   2  13          1.12          5.50         2.56 o
  -3   2  13          4.67          4.56         2.39 o
  -2   2  13         70.59         77.88         2.50 o
  -1   2  13         46.27         47.89         2.44 o
   0   2  13         37.41         38.35         2.66 o
   1   2  13         96.70         99.24         4.44 o
   2   2  13        177.60        194.45         8.62 o
   3   2  13        181.83        176.89        14.43 o
   4   2  13        243.11        254.97        19.82 o
   5   2  13        280.56        288.14         5.94 o
   6   2  13         55.80         54.60         9.07 o
   7   2  13         23.79         18.02         4.00 o
  -3   3  13         12.05         11.69         2.32 o
  -2   3  13         49.43         54.46         2.31 o
  -1   3  13         38.32         42.78         3.56 o
   0   3  13         82.25         90.25         2.76 o
   1   3  13         79.69         89.61         4.77 o
   2   3  13         37.23         42.60         2.72 o
   3   3  13         19.10         26.28         3.60 o
   4   3  13        106.26        101.78         5.29 o
   5   3  13         75.98         69.74         3.50 o
   6   3  13         36.84         40.16         3.16 o
   7   3  13         23.42         21.41         2.86 o
  -3   4  13         92.73         86.23         3.24 o
  -2   4  13         38.95         36.41         2.42 o
  -1   4  13         98.71         92.65         3.63 o
   0   4  13        235.72        239.72        11.40 o
   1   4  13        316.38        346.15        19.17 o
   2   4  13        189.08        197.07        13.81 o
   3   4  13         55.91         59.67         6.41 o
   4   4  13        227.85        227.23         6.41 o
   5   4  13         20.57         26.41         3.26 o
   6   4  13         14.45         18.01         3.61 o
   7   4  13          1.39          3.41         2.24 o
  -2   5  13          0.59          2.16         3.22 o
  -1   5  13          0.12          4.96         2.44 o
   0   5  13         22.24         21.39         2.46 o
   1   5  13         87.87         93.18         3.47 o
   2   5  13        130.24        131.63         7.73 o
   3   5  13        104.39        105.01         5.59 o
   4   5  13        277.03        274.04        13.78 o
   5   5  13        126.92        124.42         5.71 o
   6   5  13        119.51         98.12         6.43 o
   7   5  13         34.09         35.31         3.58 o
  -1   6  13         64.97         62.28         2.57 o
   0   6  13         43.36         40.51         2.30 o
   1   6  13         22.77         27.13         2.74 o
   2   6  13          9.29         13.20         2.63 o
   3   6  13          2.42          3.24         2.24 o
   4   6  13         12.02         15.09         2.36 o
   5   6  13         88.59         80.22         7.76 o
   6   6  13          7.24          7.07         2.56 o
   7   6  13          7.36          4.37         2.72 o
   1   7  13        129.77        120.29        13.36 o
   2   7  13         89.34         90.85         3.08 o
   3   7  13        101.70         93.42         2.19 o
   4   7  13         32.55         31.72         2.70 o
   5   7  13         27.96         24.22         1.86 o
   6   7  13          4.35          2.80         1.96 o
   3   8  13          0.14          2.49         1.87 o
   4   8  13         14.12         10.62         1.86 o
   5   8  13          0.47          2.71         1.85 o
  -2  -6  14         76.91         70.65         3.37 o
  -1  -6  14         18.88         12.01         8.29 o
   0  -6  14         18.90         18.43         3.39 o
  -4  -5  14          0.28          1.82         4.65 o
  -3  -5  14          3.99          5.45         3.30 o
  -2  -5  14         14.41         11.45         3.17 o
  -1  -5  14         39.48         41.20         4.01 o
   0  -5  14          4.62          2.08         3.70 o
   1  -5  14         36.60         28.85         3.53 o
   2  -5  14         48.08         39.76         2.99 o
  -4  -4  14         16.05         19.43         3.21 o
  -3  -4  14         54.10         57.12         3.53 o
  -2  -4  14         34.27         33.81         3.29 o
  -1  -4  14         55.53         53.48         4.14 o
   0  -4  14         48.37         42.54         3.65 o
   1  -4  14         42.93         49.06         3.47 o
   2  -4  14          1.77          4.53         2.40 o
   3  -4  14          3.74          4.50         2.42 o
  -4  -3  14         24.14         26.75         2.67 o
  -3  -3  14         11.28         15.96         2.69 o
  -2  -3  14        147.90        152.56         3.09 o
  -1  -3  14         97.80         91.05         3.11 o
   0  -3  14        230.80        228.51         6.33 o
   1  -3  14        231.63        237.56         4.52 o
   2  -3  14        170.47        159.18        11.76 o
   3  -3  14         52.23         50.25         2.41 o
   4  -3  14         39.97         32.48         4.33 o
  -4  -2  14         26.04         25.83         2.55 o
  -3  -2  14         60.78         65.34         2.91 o
  -2  -2  14         22.77         27.52         2.49 o
  -1  -2  14         13.39         15.79         2.45 o
   0  -2  14         10.23          8.49         2.60 o
   1  -2  14        108.66        106.29         3.55 o
   2  -2  14         63.42         63.22         2.83 o
   3  -2  14         95.57         80.49         3.37 o
   4  -2  14         50.86         47.53         3.41 o
   5  -2  14         87.34         67.64         2.72 o
  -4  -1  14        135.54        129.54         7.99 o
  -3  -1  14        143.17        136.54         5.55 o
  -2  -1  14        200.84        205.43         5.81 o
  -1  -1  14         68.88         75.71         2.63 o
   0  -1  14        125.20        135.87         2.59 o
   1  -1  14         58.65         60.73         2.53 o
   2  -1  14         36.13         39.15         2.60 o
   3  -1  14         36.04         33.76         2.64 o
   4  -1  14          0.34          5.37         2.42 o
   5  -1  14          2.97          4.40         3.26 o
  -4   0  14          8.75          9.32         2.47 o
  -3   0  14         23.89         23.97         2.49 o
  -2   0  14         54.65         55.33         2.57 o
  -1   0  14         62.82         63.69         2.68 o
   0   0  14        144.97        150.58         4.53 o
   1   0  14        251.27        249.43        10.89 o
   2   0  14        236.15        239.62         5.34 o
   3   0  14        198.31        198.58         5.31 o
   4   0  14         32.62         38.97         5.63 o
   5   0  14         11.90         11.95         2.98 o
   6   0  14          8.31         10.11         2.07 o
  -4   1  14         29.09         30.31         2.57 o
  -3   1  14         13.46         14.28         2.44 o
  -2   1  14         89.30         94.26         2.61 o
  -1   1  14         11.96         16.50         2.48 o
   0   1  14          0.75          2.79         2.38 o
   1   1  14         17.02         16.57         2.51 o
   2   1  14          3.51         -0.15         4.68 o
   3   1  14          8.98          9.23         2.83 o
   4   1  14          1.75          5.12         3.04 o
   5   1  14          4.15          4.36         2.60 o
   6   1  14          7.42         12.14         7.27 o
  -3   2  14         56.63         54.45         2.45 o
  -2   2  14         51.95         48.06         2.48 o
  -1   2  14        125.10        129.30         2.84 o
   0   2  14         40.92         40.08         2.88 o
   1   2  14         47.73         56.75         2.72 o
   2   2  14         77.49         78.12         3.83 o
   3   2  14         59.87         55.18         4.11 o
   4   2  14         65.18         66.22         4.99 o
   5   2  14         43.69         36.92         5.65 o
   6   2  14         10.20          5.94         5.65 o
   7   2  14          4.24          7.73         2.85 o
  -3   3  14          6.74         11.17         5.33 o
  -2   3  14          0.32          5.02         2.27 o
  -1   3  14          3.70          5.22         2.35 o
   0   3  14          1.39          4.20         2.59 o
   1   3  14          0.45          3.01         2.56 o
   2   3  14          5.40          7.61         2.70 o
   3   3  14         55.74         54.38         3.39 o
   4   3  14         19.33         19.53         3.32 o
   5   3  14         16.19         14.36         2.52 o
   6   3  14         63.35         57.25         3.32 o
   7   3  14         26.75         20.74         2.66 o
  -2   4  14         34.41         30.58         2.22 o
  -1   4  14         53.68         52.02         2.64 o
   0   4  14         48.33         49.05         3.27 o
   1   4  14         87.38         98.10         4.44 o
   2   4  14        115.67        122.42         4.18 o
   3   4  14         53.84         64.27         2.82 o
   4   4  14         27.55         30.92         3.36 o
   5   4  14         25.75         24.11         3.33 o
   6   4  14         11.96         13.40         2.46 o
   7   4  14          4.78          5.27         6.82 o
  -1   5  14          5.21          6.74         2.35 o
   0   5  14         44.17         38.84         2.57 o
   1   5  14         52.39         52.84         2.74 o
   2   5  14         84.72         81.35         3.48 o
   3   5  14        186.89        180.65        20.07 o
   4   5  14         22.73         23.48         2.64 o
   5   5  14        263.87        241.40        20.90 o
   6   5  14         61.72         45.38         3.10 o
   0   6  14         25.22         25.67         2.64 o
   1   6  14         35.55         35.06         2.87 o
   2   6  14         12.39         17.22         2.73 o
   3   6  14          0.29          1.51         2.49 o
   4   6  14         15.00         13.96         2.31 o
   5   6  14          1.93          5.39         2.35 o
   6   6  14        123.64         91.12         7.04 o
   2   7  14        120.97         94.16         6.61 o
   3   7  14         41.25         40.33         3.64 o
   4   7  14         22.63         19.95         2.97 o
   5   7  14         15.55         17.68         2.51 o
  -1  -5  15         37.09         31.57         3.87 o
  -3  -4  15          0.86         -1.50         4.14 o
  -2  -4  15          5.94          8.79         2.71 o
  -1  -4  15          2.51          2.70         4.20 o
   0  -4  15          3.06         10.75         2.83 o
   1  -4  15          0.71          2.54         2.63 o
   2  -4  15          0.50         -1.47         2.23 o
  -3  -3  15         12.27         13.45         2.57 o
  -2  -3  15         34.19         33.19         2.77 o
  -1  -3  15         80.67         81.24         3.21 o
   0  -3  15         64.87         65.17         3.04 o
   1  -3  15         52.13         46.50         2.46 o
   2  -3  15         95.85         89.16         5.31 o
   3  -3  15         43.07         35.61         2.72 o
  -3  -2  15          0.30         -0.16         2.54 o
  -2  -2  15          2.06          3.56         2.71 o
  -1  -2  15         19.59         21.96         2.55 o
   0  -2  15         18.63         17.77         2.41 o
   1  -2  15         48.06         47.94         2.41 o
   2  -2  15         75.85         68.50         2.57 o
   3  -2  15         91.56         82.07         5.62 o
   4  -2  15         87.44         73.44        10.76 o
  -3  -1  15         75.87         71.72         2.57 o
  -2  -1  15         47.54         47.73         2.52 o
  -1  -1  15        136.84        139.40         3.41 o
   0  -1  15         37.75         38.45         2.49 o
   1  -1  15         93.51         99.68         2.60 o
   2  -1  15         14.59         13.97         2.68 o
   3  -1  15          0.15          2.72         2.26 o
   4  -1  15         11.78          9.12         2.24 o
   5  -1  15          8.78          4.33         2.18 o
  -3   0  15         26.10         24.62         2.40 o
  -2   0  15         41.62         41.14         2.47 o
  -1   0  15        156.38        152.91         4.83 o
   0   0  15        279.85        280.33         8.73 o
   1   0  15        157.89        151.36         4.57 o
   2   0  15        200.38        203.91         7.80 o
   3   0  15         61.34         62.28         2.47 o
   4   0  15         53.73         46.00         2.35 o
   5   0  15         13.54         15.77         2.21 o
  -3   1  15         25.01         28.35         2.42 o
  -2   1  15          1.46          3.18         2.29 o
  -1   1  15          1.32          5.65         2.37 o
   0   1  15         21.37         21.38         2.48 o
   1   1  15          5.67          7.68         2.47 o
   2   1  15         38.19         35.39         2.78 o
   3   1  15         34.42         33.76         3.18 o
   4   1  15         41.96         36.51         7.57 o
   5   1  15         78.74         72.34         3.05 o
  -2   2  15         67.82         65.14         3.84 o
  -1   2  15         84.83         82.23         2.67 o
   0   2  15         53.99         56.78         2.53 o
   1   2  15         81.23         86.80         3.58 o
   2   2  15         42.50         37.93         3.08 o
   3   2  15         11.65         15.04         4.09 o
   4   2  15          0.99          4.46         2.71 o
   5   2  15         10.28         11.09         4.61 o
   6   2  15          0.06          1.49         3.92 o
  -1   3  15          4.98          6.38         2.23 o
   0   3  15         77.89         71.28         2.80 o
   1   3  15         61.00         59.09         2.83 o
   2   3  15         56.20         53.11         3.00 o
   3   3  15         23.54         26.78         2.71 o
   4   3  15         41.14         42.39         4.48 o
   5   3  15         11.67          8.17         2.65 o
   6   3  15          6.10          4.75         3.40 o
  -1   4  15          8.70         10.95         3.48 o
   0   4  15         24.62         30.59         2.50 o
   1   4  15          0.62          2.33         2.48 o
   2   4  15          3.21          8.65         2.65 o
   3   4  15         13.14         17.56         2.59 o
   4   4  15          0.21          1.31         2.77 o
   5   4  15          8.14          8.32         3.09 o
   6   4  15          0.24         -3.60         3.60 o
   1   5  15         10.22          8.52         2.38 o
   2   5  15         26.30         27.68         3.18 o
   3   5  15         65.05         60.80         6.46 o
   4   5  15         92.50         84.32         4.97 o
   5   5  15         21.97         21.80         3.58 o
   3   6  15          6.04          8.51         2.49 o
   4   6  15         35.33         25.70         8.30 o
  -1  -3  16         25.31         33.60         6.06 o
   0  -3  16         20.06         16.94         2.66 o
   1  -3  16         11.54         10.32         2.51 o
  -1  -2  16          9.73          8.93         2.48 o
   0  -2  16         31.74         29.81         2.38 o
   1  -2  16         23.21         21.77         2.36 o
   2  -2  16         16.39         18.63         2.50 o
  -2  -1  16          4.98          4.68         2.23 o
  -1  -1  16         31.48         32.09         2.37 o
   0  -1  16         51.36         54.01         2.67 o
   1  -1  16          4.05          6.71         2.48 o
   2  -1  16          4.25          3.13         2.27 o
   3  -1  16          0.86          2.92         2.41 o
  -1   0  16         60.09         53.68         2.54 o
   0   0  16        158.64        150.26         7.45 o
   1   0  16         84.30         81.63         3.27 o
   2   0  16         84.50         79.71         2.45 o
   3   0  16         59.88         55.16         2.65 o
   4   0  16         27.65         26.64         2.33 o
  -1   1  16          5.65          4.45         2.37 o
   0   1  16          5.44          5.09         2.45 o
   1   1  16         51.26         49.77         2.48 o
   2   1  16         23.88         22.22         2.23 o
   3   1  16        105.61         91.80         4.51 o
   4   1  16         83.73         60.41         2.60 o
  -1   2  16         39.88         33.98         3.66 o
   0   2  16         68.18         65.76         2.74 o
   1   2  16         38.30         37.69         2.34 o
   2   2  16          5.17          7.67         2.95 o
   3   2  16          4.91          8.11         3.37 o
   4   2  16          3.74          3.01         2.88 o
   0   3  16         38.82         31.61         2.22 o
   1   3  16        129.13        113.35         4.43 o
   2   3  16         68.81         66.21         2.93 o
   3   3  16         79.32         72.73         4.38 o
   4   3  16         29.30         25.07         4.38 o
   2   4  16          6.64          9.80         2.49 o
   3   4  16         12.17         12.14         2.53 o
   4   4  16          6.36          1.62         4.75 o
                                                
